# Supplementary material for: Riboformer: a deep learning framework for predicting context-dependent translation dynamics
Source: Nat Commun. 2024 Mar 5;15:2011. doi: 10.1038/s41467-024-46241-8 (PMC10915169; doi:10.1038/s41467-024-46241-8)
Supplement: Supplementary file 5 — Source Data [file 41467_2024_46241_MOESM5_ESM.xlsx]

## Sheet: Fig 2d
	p-CUA	p-CUG	p-CTRL
CTA	1.2605	1.01468	0.986346
CTG	0.971057	0.962239	0.96123
CTC	0.818314	0.799209	0.801482
CTT	0.862193	0.863416	0.879876
TTA	0.901338	0.931093	0.908805
TTG	1.03334	1.05038	1.05291

## Sheet: Fig 3d
			Correlation with Trp pause score across 8 circuit states
		trpE	0.754172
		trpD	0.798139
		trpC	0.612341
		trpB	0.420501
		trpA	0.37359

## Sheet: Fig 4c
	Structure score	Mean SIS score			Positive charge	Mean SIS score
	23.6609	-1.26401			2.62519	-0.982001
	20.834	0.394812			2.43685	0.355659
	24.1888	-2.14132			3.05835	-2.52259
	24.7614	-2.68277			2.92279	-2.67106
	24.1691	-1.42448			2.79815	-1.8731
	22.6267	-0.528411			2.62222	-0.746964
	20.8885	0.154988			2.49369	0.170372
	22.9494	-1.10225			2.6943	-1.23697
	23.7445	-1.68396			2.77407	-1.34324
	22.4739	-0.402087			2.59534	-0.205717

## Sheet: Supp Fig 1
Pearson correlation					Spearman correlation
Window Size	Replicate	Correlation			Window Size	Replicate	Correlation
10	0	0.863045			10	0	0.79251
10	1	0.87638			10	1	0.792945
10	2	0.862148			10	2	0.792699
20	0	0.881067			20	0	0.855962
20	1	0.891629			20	1	0.853448
20	2	0.898891			20	2	0.85368
40	0	0.890971			40	0	0.869324
40	1	0.893326			40	1	0.868926
40	2	0.890087			40	2	0.871351
80	0	0.890207			80	0	0.879306
80	1	0.907327			80	1	0.880514
80	2	0.883428			80	2	0.878302

## Sheet: Supp Fig 2
Pearson correlation						Spearman correlation
Sequence coverage	Replicate	Correlation				Sequence coverage	Replicate	Correlation
80% to 100%	0	0.905112				80% to 100%	0	0.8842
80% to 100%	1	0.905343				80% to 100%	1	0.884584
80% to 100%	2	0.907281				80% to 100%	2	0.885648
60% to 80%	0	0.725334				60% to 80%	0	0.721039
60% to 80%	1	0.727984				60% to 80%	1	0.725741
60% to 80%	2	0.724904				60% to 80%	2	0.72156
40% to 60%	0	0.619379				40% to 60%	0	0.603815
40% to 60%	1	0.630694				40% to 60%	1	0.612363
40% to 60%	2	0.611336				40% to 60%	2	0.593286
20% to 40%	0	0.528667				20% to 40%	0	0.46465
20% to 40%	1	0.531132				20% to 40%	1	0.47272
20% to 40%	2	0.535357				20% to 40%	2	0.470499

## Sheet: Supp Fig 4b
Corrected				Uncorrected
ATA	1.28056	1.16489		ATA	1.19188	1.06828
ATC	0.96336	0.94698		ATC	0.845136	0.82133
ATT	1.03548	1.00013		ATT	0.842119	0.774867
ATG	0.7741	0.768262		ATG	0.793136	0.809826
ACA	0.846257	0.845008		ACA	1.06012	1.06989
ACC	0.959281	0.917986		ACC	1.01432	0.947883
ACG	0.858147	0.883699		ACG	0.927848	1.00705
ACT	0.903595	0.883367		ACT	0.969893	0.912496
AAC	0.869002	0.855803		AAC	0.911814	0.87549
AAT	0.802683	0.804215		AAT	0.852134	0.831987
AAA	0.878899	0.849463		AAA	0.892771	0.816996
AAG	0.945802	0.925326		AAG	1.00211	0.899863
AGC	0.89164	0.860172		AGC	1.06794	0.957705
AGT	0.760057	0.706687		AGT	0.99765	0.840412
AGA	1.1525	0.968566		AGA	1.11063	0.948392
AGG	1.58391	1.30184		AGG	1.63201	1.07187
CTA	0.988947	1.14362		CTA	0.76342	1.16999
CTC	1.32453	1.30485		CTC	0.871001	0.90516
CTG	0.898788	0.894466		CTG	0.768206	0.831193
CTT	1.15459	1.14995		CTT	0.775892	0.831839
CCA	1.37547	2.01387		CCA	1.2152	2.89947
CCC	1.60622	1.61885		CCC	1.27954	1.44034
CCG	1.35002	2.13498		CCG	1.08841	3.22718
CCT	1.5861	1.71855		CCT	1.16321	1.5713
CAC	1.08447	1.08243		CAC	1.04107	1.03532
CAT	0.971839	0.95147		CAT	0.908899	0.884842
CAA	0.878431	0.91212		CAA	0.837988	0.931964
CAG	0.968874	0.976338		CAG	0.941527	0.991994
CGA	1.0643	1.16781		CGA	0.910077	1.11262
CGC	0.926479	0.919026		CGC	1.00699	1.02503
CGG	1.11005	1.6673		CGG	0.820942	2.21411
CGT	0.844277	0.83996		CGT	0.923445	0.974462
GTA	0.862385	0.877373		GTA	0.887375	0.906765
GTC	1.25607	1.19854		GTC	1.00476	0.955831
GTG	0.962307	0.937056		GTG	0.83782	0.801156
GTT	0.98964	0.983305		GTT	0.858653	0.844559
GCA	0.922346	0.936803		GCA	0.96633	1.03648
GCC	1.07674	1.03739		GCC	0.944176	0.9309
GCG	0.960132	0.969735		GCG	0.876933	0.981857
GCT	0.919219	0.922643		GCT	0.845559	0.891549
GAC	1.23115	1.17885		GAC	1.04218	0.916792
GAT	1.18358	1.11944		GAT	0.995453	0.881179
GAA	1.01766	1.00182		GAA	0.890081	0.888859
GAG	1.14871	1.14371		GAG	0.968412	0.946893
GGA	1.18672	1.06688		GGA	1.74524	1.24179
GGC	1.21489	0.998421		GGC	1.91348	1.05434
GGG	1.00864	1.04111		GGG	0.97548	1.08426
GGT	0.974086	0.806756		GGT	1.56633	0.883749
TCA	0.754635	0.643299		TCA	1.59869	0.952672
TCC	0.917163	0.771016		TCC	1.66821	0.98124
TCG	0.942637	0.796395		TCG	1.76202	0.995692
TCT	0.828723	0.685112		TCT	1.51659	0.903577
TTC	0.958549	0.951278		TTC	0.837627	0.865697
TTT	0.864881	0.857532		TTT	0.76252	0.79437
TTA	0.880356	0.880799		TTA	0.941508	0.92692
TTG	0.956868	0.943897		TTG	0.867901	0.916265
TAC	0.948131	0.906287		TAC	1.10191	0.970265
TAT	0.904243	0.890659		TAT	1.01212	0.898896
TGC	0.931852	0.950546		TAA	0.521409	0.442073
TGT	0.800746	0.782162		TAG	0.0799248	0.0869721
TGG	0.945587	0.938258		TGC	0.976316	1.09091
				TGT	0.807522	0.898751
				TGA	0.927924	1.29711
				TGG	0.986062	1.0399

## Sheet: Supp Fig 5
Uncorrected			Corrected
DMS	input density		DMS	predicted density
0.0578029	463.862		0.0578029	88.7014
0.0656852	160.671		0.0656852	61.4766
0.13137	14.5767		0.13137	33.176
0.0788222	45.8117		0.0788222	110.179
0.10422	38.4531		0.10422	42.3095
0.172533	7.89452		0.172533	37.1336
0.0113854	5.34103		0.0113854	142.656
0.0210192	8.58368		0.0210192	35.2443
0.0289015	9.95433		0.0289015	26.3252
0.0140128	14.2921		0.0140128	225.293
0.0262741	57.2586		0.0262741	55.3518
0.0332805	105.305		0.0332805	100.215
0.0507965	5.20359		0.0507965	34.5503
0.0893318	14.5322		0.0893318	36.9591
0.163775	6.29163		0.163775	36.4631
0.0998414	8.962		0.0998414	21.9894
0.174285	82.3994		0.174285	90.0292
0.079698	132.496		0.079698	59.6477
0.102469	73.9825		0.102469	100.127
0.0551755	43.49		0.0551755	103.32
0.0227709	50.8809		0.0227709	69.831
0.0271499	81.3824		0.0271499	68.0099
0.013137	142.391		0.013137	56.2654
0.0253983	123.126		0.0253983	16.081
0.0639335	121.837		0.0639335	76.8608
0.0183918	126.175		0.0183918	148.999
0.00613061	70.3142		0.00613061	112.994
0.000875802	6.1882		0.000875802	19.1007
0.00875802	12.0647		0.00875802	19.7675
0.0236467	27.7699		0.0236467	42.8386
0.0455417	27.2973		0.0455417	28.5058
0.18567	43.1337		0.18567	17.8331
0.126991	46.2964		0.126991	23.7555
0.111227	35.5872		0.111227	31.1351
0.144507	34.4644		0.144507	54.1611
0.16903	0.70195		0.16903	27.4647
0.0148886	10.7265		0.0148886	30.631
0.0586787	20.6288		0.0586787	23.5922
0.0332805	38.3212		0.0332805	15.7609
0.0359079	81.2714		0.0359079	34.3926
0.0744432	17.1671		0.0744432	4.89972
0.227709	11.4032		0.227709	12.5013
0.206689	10.439		0.206689	23.4833
0.0551755	6.08805		0.0551755	10.6862
0.0376595	4.91127		0.0376595	23.034
0.0718158	3.21445		0.0718158	29.3837
0.0157644	5.32177		0.0157644	20.6642
0.0586787	28.8688		0.0586787	25.8017
0.13137	11.0886		0.13137	9.64524
0.0586787	37.3056		0.0586787	6.45256
0.0604303	31.7587		0.0604303	16.0111
0.119985	11.2222		0.119985	4.06421
0.0805738	5.69442		0.0805738	16.5176
0.0604303	2.58501		0.0604303	18.15
0.0744432	1.30967		0.0744432	3.77968
0.07094	0.703704		0.07094	4.34943
0.0613061	0.410494		0.0613061	4.64966
0.182167	48.7576		0.182167	28.4339
0.0674368	18.0732		0.0674368	16.0282
0.0691884	4.02702		0.0691884	3.11067
0.0140128	5.16294		0.0140128	17.8237
0.0700642	16.1225		0.0700642	37.2511
0.130495	17.9605		0.130495	7.30575
0.0779464	6.44885		0.0779464	2.20473
0.0315289	10.4857		0.0315289	11.2148
0.0621819	10.2626		0.0621819	20.5148
0.0805738	11.8251		0.0805738	32.7341
0.0674368	25.469		0.0674368	4.94346
0.0700642	80.1533		0.0700642	38.2147
0.0429143	106.632		0.0429143	72.7945
0.0394111	21.1484		0.0394111	17.4129
0.0744432	45.0064		0.0744432	45.4573
0.0613061	47.854		0.0613061	40.0913
0.0289015	43.8965		0.0289015	88.4984
0.0105096	17.8014		0.0105096	7.98806
0.0236467	11.8409		0.0236467	11.5213
0.0148886	3.5114		0.0148886	6.81555
0.0446659	2.0926		0.0446659	6.11579
0.0998414	28.61		0.0998414	12.0058
0.0499207	29.6532		0.0499207	23.6419
0.119985	32.805		0.119985	11.7618
0.0805738	30.0709		0.0805738	16.9459
0.0324047	10.401		0.0324047	12.8022
0.0140128	1.32705		0.0140128	5.80598
0.0376595	9.14164		0.0376595	58.1615
0.0744432	7.993		0.0744432	12.3019
0.0937108	15.8946		0.0937108	4.10179
0.0105096	26.0263		0.0105096	9.46732
0.0192676	44.6774		0.0192676	8.5874
0.0893318	52.7006		0.0893318	18.9124
0.0770706	22.2822		0.0770706	34.4061
0.097214	11.7015		0.097214	13.1318
0.0621819	7.68211		0.0621819	18.8942
0.0376595	0.553841		0.0376595	5.50669
0.0411627	0.513118		0.0411627	6.91488
0.168154	1.24003		0.168154	13.582
0.0455417	11.9283		0.0455417	23.073
0.0402869	54.6747		0.0402869	53.2192
0.112978	67.7127		0.112978	25.2583
0.0236467	99.2941		0.0236467	44.622
0.0148886	120.44		0.0148886	123.234
0.0289015	25.0437		0.0289015	45.485
0.0516723	181.602		0.0516723	42.0256
0.0490449	96.3372		0.0490449	41.3873
0.123488	49.3103		0.123488	48.595
0.0683126	39.3026		0.0683126	18.6402
0.106848	30.0349		0.106848	75.2765
0.118233	29.2956		0.118233	30.502
0.156769	0.344471		0.156769	12.8091
0.0297773	0.344471		0.0297773	44.5599
0.0218951	0.229647		0.0218951	14.0611
0.017516	17.9363		0.017516	46.2396
0.0394111	6.82162		0.0394111	20.0546
0.0201434	6.76734		0.0201434	5.36087
0.0157644	8.24376		0.0157644	16.0064
0.0122612	5.34424		0.0122612	68.8901
0.0516723	138.656		0.0516723	57.9306
0.0867044	158.582		0.0867044	90.6767
0.0464175	29.06		0.0464175	7.66976
0.0245225	15.9239		0.0245225	9.30596
0.0499207	16.0379		0.0499207	20.8874
0.0183918	15.8143		0.0183918	48.1817
0.0236467	4.30609		0.0236467	6.58774
0.0289015	0.186588		0.0289015	10.3096
0.0236467	21.4634		0.0236467	3.79781
0.0227709	23.353		0.0227709	24.488
0.0341563	94.6321		0.0341563	51.8961
0.0341563	34.2049		0.0341563	27.0618
0.0770706	1.41246		0.0770706	6.66002
0.017516	0.796339		0.017516	16.8065
0.0157644	0.507472		0.0157644	10.2517
0.0140128	16.6654		0.0140128	43.1153
0.100717	75.8656		0.100717	15.146
0.118233	81.4306		0.118233	37.5229
0.00525481	57.2114		0.00525481	14.192
0.0674368	46.8347		0.0674368	22.9381
0.0192676	16.4906		0.0192676	44.9227
0.0455417	1.01402		0.0455417	11.5309
0.0394111	0		0.0394111	4.78973
0.0534239	3.21717		0.0534239	13.6278
0.0394111	3.14905		0.0394111	17.953
0.119109	9.18143		0.119109	4.65099
0.169906	11.5724		0.169906	7.04693
0.0595545	14.8864		0.0595545	22.0455
0.0542997	8.16227		0.0542997	7.52628
0.119109	8.94817		0.119109	13.3726
0.0324047	55.3845		0.0324047	32.6614
0.0376595	85.6192		0.0376595	27.1468
0.130495	55.9642		0.130495	7.15074
0.0805738	28.5333		0.0805738	30.7238
0.0542997	15.5274		0.0542997	21.4746
0.133998	5.62109		0.133998	9.708
0.00875802	3.39309		0.00875802	9.08086
0.0858286	35.5447		0.0858286	17.0639
0.0210192	20.0763		0.0210192	15.4501
0.0507965	8.07567		0.0507965	9.73
0.0306531	7.80745		0.0306531	11.2679
0.0350321	15.6305		0.0350321	20.8946
0.0919592	11.059		0.0919592	5.35132
0.0420385	6.35059		0.0420385	7.00368
0.0875802	102.657		0.0875802	52.8473
0.0639335	62.735		0.0639335	18.866
0.0201434	40.4648		0.0201434	61.2049
0.0429143	50.3563		0.0429143	24.413
0.0289015	35.1568		0.0289015	3.88586
0.0963382	30.0922		0.0963382	58.1986
0.101593	24.8508		0.101593	50.1833
0.0350321	21.937		0.0350321	21.8383
0.0289015	22.7701		0.0289015	13.3188
0.0271499	20.8461		0.0271499	21.462
0.0385353	12.0483		0.0385353	40.1625
0.092835	9.65615		0.092835	29.8202
0.138377	17.865		0.138377	40.0138
0.0867044	30.8353		0.0867044	25.2618
0.0280257	22.2408		0.0280257	17.1244
0.0437901	22.7416		0.0437901	8.69457
0.0604303	35.1654		0.0604303	26.921
0.0481691	75.7643		0.0481691	66.489
0.0122612	88.4544		0.0122612	26.2539
0.0140128	55.3029		0.0140128	25.1429
0.0359079	34.2127		0.0359079	10.7794
0.0201434	21.5215		0.0201434	9.0629
0.0105096	23.8658		0.0105096	19.0848
0.0542997	13.0101		0.0542997	6.70731
0.101593	5.65269		0.101593	9.45323
0.133122	2.08179		0.133122	18.3631
0.0402869	1.01863		0.0402869	16.0261
0.105096	15.711		0.105096	12.0242
0.0595545	55.9982		0.0595545	32.4049
0.0105096	155.754		0.0105096	32.8052
0.0770706	125.212		0.0770706	42.7786
0.0586787	103.682		0.0586787	11.4764
0.0814496	78.5327		0.0814496	29.4971
0.0963382	63.3684		0.0963382	21.4517
0.190925	23.5356		0.190925	12.1422
0.0411627	15.266		0.0411627	14.3395
0.0726916	18.8518		0.0726916	10.8751
0.127867	18.2839		0.127867	28.2427
0.153265	8.91322		0.153265	20.6196
0.0472933	6.86254		0.0472933	33.1013
0.0280257	5.60084		0.0280257	21.7096
0.0324047	8.74116		0.0324047	48.9383
0.0140128	29.3855		0.0140128	34.714
0.0455417	13.6151		0.0455417	12.2868
0.0376595	28.7602		0.0376595	36.832
0.103345	37.7907		0.103345	142.804
0.0315289	38.2068		0.0315289	52.8193
0.0735674	36.0008		0.0735674	25.184
0.0595545	21.2818		0.0595545	142.621
0.0385353	12.4623		0.0385353	115.646
0.106848	4.53036		0.106848	18.275
0.0289015	91.8199		0.0289015	50.255
0.0367837	203.106		0.0367837	185.008
0.112103	59.6682		0.112103	175.647
0.0648094	28.1645		0.0648094	74.4134
0.0183918	69.8783		0.0183918	70.9492
0.0464175	127.886		0.0464175	180.104
0.0280257	66.1519		0.0280257	124.612
0.0122612	59.3333		0.0122612	24.381
0.0429143	107.446		0.0429143	58.8675
0.0227709	114.071		0.0227709	96.3188
0.0429143	127.129		0.0429143	24.0738
0.0289015	131.233		0.0289015	88.7354
0.0718158	61.2625		0.0718158	38.6756
0.0192676	30.4196		0.0192676	33.7876
0.017516	9.85446		0.017516	25.4203
0.0271499	18.3258		0.0271499	64.2798
0.0227709	86.0683		0.0227709	36.4004
0.0595545	143.38		0.0595545	104.689
0.0210192	158.513		0.0210192	112.898
0.0569271	96.2118		0.0569271	63.1165
0.0411627	48.1162		0.0411627	66.8765
0.0192676	32.7124		0.0192676	46.5416
0.0481691	26.9649		0.0481691	38.3312
0.0332805	13.435		0.0332805	40.1296
0.0359079	27.6411		0.0359079	45.491
0.136625	25.9748		0.136625	15.4505
0.0359079	24.5817		0.0359079	20.0725
0.0481691	15.2731		0.0481691	6.64228
0.0297773	15.3258		0.0297773	12.8266
0.108599	6.64284		0.108599	28.199
0.092835	4.63531		0.092835	48.3058
0.0613061	5.3477		0.0613061	13.833
0.0332805	11.9638		0.0332805	27.927
0.0507965	19.4246		0.0507965	23.6685
0.0744432	24.8408		0.0744432	10.0379
0.0227709	35.5259		0.0227709	95.0089
0.0332805	41.4804		0.0332805	19.4774
0.0621819	26.3599		0.0621819	32.9887
0.0201434	12.1456		0.0201434	45.4965
0.0306531	5.24094		0.0306531	20.038
0.0218951	13.9772		0.0218951	31.2255
0.0718158	68.6836		0.0718158	50.226
0.00963382	78.8568		0.00963382	34.1907
0.0148886	33.0134		0.0148886	25.9429
0.0289015	0.302399		0.0289015	6.64355
0.0446659	0.570131		0.0446659	25.3508
0.0332805	0.955747		0.0332805	24.1754
0.0700642	12.4318		0.0700642	17.5949
0.0551755	100.265		0.0551755	46.984
0.0542997	53.9747		0.0542997	23.8575
0.0735674	6.52775		0.0735674	10.9143
0.0324047	3.09833		0.0324047	11.2243
0.0262741	8.69864		0.0262741	11.2595
0.0262741	52.6625		0.0262741	6.53911
0.0122612	27.3886		0.0122612	31.8304
0.0297773	53.7924		0.0297773	36.8187
0.0253983	9.65706		0.0253983	17.7488
0.0201434	5.30303		0.0201434	3.55903
0.0210192	1.96342		0.0210192	0.943161
0.0183918	3.72703		0.0183918	9.14746
0.0394111	9.68245		0.0394111	3.13774
0.0674368	0.843794		0.0674368	6.83142
0.0490449	1.3113		0.0490449	5.59413
0.0630577	0.171039		0.0630577	11.6416
0.0472933	0.228052		0.0472933	8.18962
0.0420385	22.6291		0.0420385	12.7037
0.0245225	39.7273		0.0245225	6.80508
0.0963382	36.8467		0.0963382	18.7476
0.0516723	13.4729		0.0516723	9.99973
0.0613061	4.5958		0.0613061	10.227
0.00875802	4.04288		0.00875802	6.99487
0.0569271	11.329		0.0569271	10.1128
0.0613061	39.1947		0.0613061	24.7208
0.0253983	63.9761		0.0253983	9.72898
0.0157644	29.3469		0.0157644	13.7486
0.0192676	47.3958		0.0192676	7.36359
0.0613061	32.5736		0.0613061	16.8049
0.0315289	19.1827		0.0315289	11.6469
0.0324047	2.56411		0.0324047	2.69337
0.127867	2.84014		0.127867	16.9105
0.066561	2.74892		0.066561	8.11594
0.0902076	0.171039		0.0902076	14.9021
0.0420385	0.627144		0.0420385	11.397
0.0192676	4.11064		0.0192676	3.61737
0.0324047	6.89288		0.0324047	10.9905
0.0779464	4.16766		0.0779464	10.3544
0.0297773	68.0923		0.0297773	17.9506
0.0210192	96.4751		0.0210192	3.3066
0.0183918	16.9411		0.0183918	1.71155
0.0621819	9.19487		0.0621819	10.0301
0.0420385	3.53457		0.0420385	1.62251
0.100717	0		0.100717	3.03731
0.105972	0		0.105972	3.22344
0.0761948	1.36831		0.0761948	14.2802
0.0481691	0		0.0481691	5.77209
0.07094	10.584		0.07094	14.2613
0.0262741	36.4731		0.0262741	11.0412
0.0586787	56.2165		0.0586787	35.1386
0.0201434	59.7524		0.0201434	37.2754
0.0262741	17.8195		0.0262741	27.4056
0.0157644	5.77787		0.0157644	18.7159
0.0341563	48.6763		0.0341563	23.2148
0.0157644	11.2296		0.0157644	21.8172
0.0359079	57.0339		0.0359079	33.2719
0.147135	64.4332		0.147135	36.0617
0.0411627	4.14888		0.0411627	2.2704
0.0481691	2.84192		0.0481691	12.9396
0.017516	47.8855		0.017516	77.5831
0.0324047	269.092		0.0324047	71.3906
0.0297773	165.872		0.0297773	18.8279
0.0105096	37.7541		0.0105096	30.1124
0.0218951	32.6832		0.0218951	17.6109
0.0359079	24.478		0.0359079	64.9788
0.0306531	26.8929		0.0306531	24.954
0.00788222	32.234		0.00788222	7.06194
0.0499207	26.4183		0.0499207	19.6214
0.017516	25.1472		0.017516	55.0106
0.0411627	15.2208		0.0411627	7.6951
0.0402869	13.3599		0.0402869	3.56916
0.0201434	24.4946		0.0201434	10.6497
0.0359079	18.1857		0.0359079	24.1596
0.0253983	19.4326		0.0253983	42.4408
0.0481691	64.1513		0.0481691	27.2423
0.0210192	102.978		0.0210192	13.6381
0.0183918	105.59		0.0183918	44.6356
0.0183918	31.6517		0.0183918	17.9188
0.0271499	20.813		0.0271499	16.7315
0.0157644	19.5302		0.0157644	8.89726
0.0481691	7.14433		0.0481691	34.7387
0.116482	2.39218		0.116482	6.50243
0.0919592	0.479799		0.0919592	9.55087
0.017516	5.30148		0.017516	8.52577
0.0341563	24.6541		0.0341563	12.3001
0.0674368	14.2126		0.0674368	4.69924
0.0446659	0.273663		0.0446659	13.793
0.0446659	5.47326		0.0446659	21.9572
0.0280257	2.70242		0.0280257	19.448
0.0315289	2.66199		0.0315289	16.2567
0.00700642	3.09426		0.00700642	3.63592
0.0297773	7.60969		0.0297773	10.9907
0.00963382	2.6978		0.00963382	15.3309
0.0805738	22.5538		0.0805738	16.325
0.128743	37.9039		0.128743	70.7132
0.0560513	74.0529		0.0560513	89.316
0.066561	57.0566		0.066561	49.6147
0.0183918	49.4527		0.0183918	35.562
0.0192676	111.893		0.0192676	93.453
0.0490449	104.816		0.0490449	22.2459
0.0271499	71.6533		0.0271499	36.4252
0.0910834	67.7627		0.0910834	33.172
0.0367837	33.9315		0.0367837	11.5199
0.0341563	13.4942		0.0341563	13.5809
0.0481691	4.72389		0.0481691	11.7673
0.0525481	9.82694		0.0525481	18.5059
0.0429143	9.62988		0.0429143	21.0387
0.0429143	3.29038		0.0429143	13.7669
0.00700642	32.8526		0.00700642	22.5377
0.0341563	15.5927		0.0341563	23.778
0.0350321	5.76639		0.0350321	17.9596
0.0499207	4.953		0.0499207	28.1962
0.0157644	6.24068		0.0157644	13.3381
0.0945866	21.738		0.0945866	24.3617
0.0954624	22.8892		0.0954624	28.8937
0.0210192	38.2243		0.0210192	56.959
0.0674368	72.8961		0.0674368	103.71
0.0805738	45.1998		0.0805738	54.8088
0.0429143	22.8968		0.0429143	44.3921
0.0367837	52.9134		0.0367837	102.162
0.0289015	76.7461		0.0289015	39.8131
0.0464175	110.816		0.0464175	49.5534
0.0122612	111.981		0.0122612	60.8257
0.0823254	88.7415		0.0823254	89.9835
0.100717	19.7888		0.100717	11.9832
0.0341563	14.9209		0.0341563	6.91393
0.0192676	29.9132		0.0192676	20.5188
0.0525481	37.9551		0.0525481	51.6976
0.0411627	47.3459		0.0411627	26.0599
0.0499207	76.2279		0.0499207	18.8362
0.0210192	63.3485		0.0210192	32.1126
0.0227709	49.9245		0.0227709	14.1284
0.0490449	4.12182		0.0490449	17.212
0.0411627	18.9666		0.0411627	21.5402
0.0490449	20.5928		0.0490449	20.0846
0.0236467	27.8387		0.0236467	26.6032
0.0761948	50.6556		0.0761948	17.5873
0.0420385	55.9656		0.0420385	57.1026
0.0770706	35.5457		0.0770706	16.7166
0.00963382	42.4036		0.00963382	32.8982
0.0157644	57.6802		0.0157644	50.9252
0.0218951	25.6453		0.0218951	14.1171
0.0464175	42.9011		0.0464175	11.6068
0.0192676	11.2293		0.0192676	21.5365
0.0245225	8.61851		0.0245225	37.0138
0.07094	4.88028		0.07094	3.96527
0.0201434	8.36827		0.0201434	4.11593
0.00525481	13.2081		0.00525481	21.2885
0.00525481	12.6107		0.00525481	23.599
0.0411627	11.8656		0.0411627	25.7665
0.017516	1.45164		0.017516	1.6629
0.0140128	15.0379		0.0140128	4.27274
0.0183918	22.5447		0.0183918	6.03853
0.0341563	20.9369		0.0341563	1.67254
0.0718158	20.2084		0.0718158	7.32353
0.0858286	13.6677		0.0858286	9.79365
0.12524	0.57176		0.12524	5.97299
0.0542997	0.454476		0.0542997	4.33896
0.0113854	0.105881		0.0113854	7.61436
0.0262741	0		0.0262741	4.16508
0.0271499	0.684157		0.0271499	2.73372
0.0359079	2.10188		0.0359079	8.74352
0.0367837	8.27541		0.0367837	6.79125
0.0262741	8.06587		0.0262741	15.5136
0.0210192	34.3376		0.0210192	1.5861
0.0253983	45.7086		0.0253983	5.36144
0.0621819	23.4771		0.0621819	2.04712
0.0534239	4.43638		0.0534239	7.20506
0.0534239	2.3137		0.0534239	21.5596
0.0140128	0.589135		0.0140128	3.58803
0.013137	5.62719		0.013137	10.5086
0.0105096	11.2373		0.0105096	10.1797
0.0122612	10.172		0.0122612	10.3362
0.0499207	7.42935		0.0499207	6.85634
0.11473	12.9959		0.11473	22.3557
0.149762	14.5453		0.149762	20.291
0.0507965	8.23747		0.0507965	8.70746
0.0551755	6.2545		0.0551755	29.6574
0.0315289	2.98768		0.0315289	19.5694
0.0910834	99.4084		0.0910834	57.7539
0.0656852	48.7037		0.0656852	15.2365
0.0297773	107.426		0.0297773	48.2816
0.0271499	158.85		0.0271499	23.481
0.0578029	138.067		0.0578029	26.3884
0.00875802	79.2305		0.00875802	28.3048
0.0376595	67.8841		0.0376595	32.0784
0.0324047	13.4088		0.0324047	12.0063
0.0604303	0.410255		0.0604303	4.05653
0.0236467	0.0621961		0.0236467	10.5597
0.0245225	0.136831		0.0245225	6.32801
0.013137	1.02624		0.013137	17.4568
0.0700642	1.11746		0.0700642	6.52669
0.0306531	9.48046		0.0306531	23.0461
0.0262741	3.77915		0.0262741	11.0035
0.0954624	1.56379		0.0954624	29.2785
0.0122612	4.5509		0.0122612	19.0108
0.0595545	14.7749		0.0595545	67.4951
0.150638	26.2354		0.150638	23.9307
0.0210192	95.9434		0.0210192	70.6637
0.017516	31.2829		0.017516	28.0705
0.0157644	10.0926		0.0157644	14.3047
0.0367837	7.23985		0.0367837	36.1251
0.0481691	4.01187		0.0481691	7.29274
0.0289015	23.2547		0.0289015	31.1198
0.0183918	34.7754		0.0183918	11.6069
0.0376595	164.676		0.0376595	39.7745
0.0332805	161.227		0.0332805	40.8339
0.0271499	124.147		0.0271499	50.3991
0.0105096	58.7865		0.0105096	42.2679
0.0218951	18.6119		0.0218951	7.32902
0.0122612	15.1846		0.0122612	10.4231
0.00963382	9.81656		0.00963382	26.827
0.0691884	19.074		0.0691884	7.38309
0.0761948	36.0044		0.0761948	18.2584
0.0315289	19.9391		0.0315289	2.65003
0.079698	9.01437		0.079698	4.79145
0.0113854	11.6441		0.0113854	10.4357
0.0140128	14.3071		0.0140128	11.0137
0.0595545	6.35385		0.0595545	13.3763
0.0324047	3.18567		0.0324047	4.54212
0.0113854	3.02495		0.0113854	7.60542
0.00875802	1.51655		0.00875802	1.68657
0.0516723	1.90942		0.0516723	4.84178
0.0429143	11.7927		0.0429143	7.71681
0.0569271	5.65898		0.0569271	6.74749
0.0691884	3.70913		0.0691884	10.5423
0.0516723	1.33679		0.0516723	10.6114
0.0359079	2.17248		0.0359079	16.4904
0.0227709	5.30222		0.0227709	9.82373
0.0297773	0		0.0297773	12.4216
0.0262741	5.30222		0.0262741	17.5149
0.0394111	1.41963		0.0394111	9.06365
0.0140128	54.5489		0.0140128	20.5871
0.0105096	81.5451		0.0105096	44.1281
0.0341563	97.3021		0.0341563	25.6983
0.117357	64.2237		0.117357	30.3094
0.0429143	35.2166		0.0429143	17.2763
0.0805738	8.48894		0.0805738	12.5246
0.00788222	2.24301		0.00788222	12.0831
0.0210192	12.5917		0.0210192	4.73446
0.0236467	18.9005		0.0236467	7.16148
0.0306531	47.3801		0.0306531	19.2504
0.0569271	23.81		0.0569271	6.41218
0.0236467	7.36712		0.0236467	11.3074
0.0245225	6.51374		0.0245225	23.684
0.017516	4.53977		0.017516	14.0616
0.0236467	35.525		0.0236467	8.21634
0.0683126	35.6309		0.0683126	15.3277
0.0262741	10.4399		0.0262741	22.6369
0.0525481	4.66177		0.0525481	15.1176
0.0472933	0.804699		0.0472933	6.72373
0.0148886	10.2805		0.0148886	12.273
0.0525481	21.3018		0.0525481	54.8325
0.0542997	20.3179		0.0542997	10.742
0.0954624	48.0214		0.0954624	16.5387
0.0271499	6.85598		0.0271499	6.09331
0.00788222	7.44647		0.00788222	13.1797
0.075319	9.37105		0.075319	31.1265
0.0166402	14.8026		0.0166402	18.2493
0.0902076	21.3221		0.0902076	6.42074
0.0359079	19.0468		0.0359079	8.04886
0.0332805	21.7796		0.0332805	31.9705
0.00963382	23.4836		0.00963382	17.5195
0.0761948	3.83942		0.0761948	3.58518
0.0201434	0.950218		0.0201434	3.96731
0.0122612	0.74117		0.0122612	14.9461
0.0630577	0.95782		0.0630577	6.47192
0.0411627	2.20401		0.0411627	12.7571
0.0148886	3.96705		0.0148886	10.4025
0.00963382	4.34198		0.00963382	12.2448
0.017516	3.79628		0.017516	6.58367
0.00613061	3.91998		0.00613061	5.17024
0.0718158	96.9317		0.0718158	17.4717
0.0429143	77.2251		0.0429143	9.39027
0.0569271	3.22208		0.0569271	8.77633
0.0472933	3.00163		0.0472933	11.1792
0.0464175	1.02344		0.0464175	7.11914
0.0271499	0		0.0271499	6.76515
0.0621819	0.342079		0.0621819	11.0416
0.0674368	20.2178		0.0674368	41.4629
0.0192676	56.2095		0.0192676	23.2092
0.0446659	26.3093		0.0446659	7.9691
0.0201434	51.0083		0.0201434	7.73416
0.0437901	44.6956		0.0437901	10.6283
0.0534239	30.7912		0.0534239	6.85348
0.0770706	25.8815		0.0770706	1.80588
0.00963382	7.93754		0.00963382	4.35253
0.0429143	16.6914		0.0429143	23.9543
0.0472933	13.5934		0.0472933	17.5311
0.0315289	20.2716		0.0315289	14.1335
0.00525481	40.5968		0.00525481	5.20113
0.0289015	59.2081		0.0289015	23.3279
0.0446659	51.763		0.0446659	17.4386
0.079698	18.6175		0.079698	11.4082
0.0376595	10.0047		0.0376595	21.2583
0.0332805	8.54911		0.0332805	27.911
0.0560513	5.62863		0.0560513	15.8767
0.013137	3.4324		0.013137	8.90996
0.0218951	0.239455		0.0218951	7.92926
0.0700642	0.718365		0.0700642	16.4912
0.0718158	5.85755		0.0718158	10.0237
0.0183918	54.8633		0.0183918	31.0387
0.013137	103.443		0.013137	31.007
0.0341563	110.815		0.0341563	49.4497
0.0140128	58.8561		0.0140128	23.5676
0.0341563	20.1645		0.0341563	2.5557
0.0140128	15.5999		0.0140128	18.5896
0.0210192	23.5373		0.0210192	26.8442
0.116482	14.6163		0.116482	10.6313
0.12524	12.0152		0.12524	9.5613
0.066561	5.59071		0.066561	9.92067
0.0411627	6.8898		0.0411627	12.8332
0.0648094	18.0362		0.0648094	24.0346
0.0490449	27.2594		0.0490449	8.63136
0.017516	32.6037		0.017516	11.9969
0.0245225	34.5493		0.0245225	14.7332
0.0332805	22.6601		0.0332805	6.22752
0.0455417	10.9468		0.0455417	4.46345
0.0613061	13.9211		0.0613061	25.974
0.0621819	8.77794		0.0621819	13.4313
0.0551755	1.15818		0.0551755	3.03542
0.0569271	0.718365		0.0569271	10.1378
0.0192676	5.68665		0.0192676	27.5164
0.0148886	3.19474		0.0148886	9.02746
0.0306531	1.75874		0.0306531	4.22915
0.0105096	12.6184		0.0105096	27.8147
0.0289015	99.5241		0.0289015	100.834
0.0814496	61.861		0.0814496	42.6959
0.0919592	20.165		0.0919592	9.15848
0.013137	26.9549		0.013137	20.1978
0.0183918	25.2905		0.0183918	31.337
0.0359079	7.95128		0.0359079	19.1998
0.0656852	6.46012		0.0656852	9.28139
0.0253983	11.489		0.0253983	20.9049
0.0499207	2.59817		0.0499207	12.5721
0.0814496	0.698818		0.0814496	12.0322
0.0910834	0.646148		0.0910834	36.9998
0.0656852	3.97951		0.0656852	21.617
0.116482	2.06387		0.116482	16.7987
0.0245225	1.53368		0.0245225	8.04946
0.0201434	42.7248		0.0201434	95.4008
0.0245225	55.1927		0.0245225	56.3719
0.0297773	38.4461		0.0297773	18.8119
0.0385353	91.3773		0.0385353	37.85
0.0385353	45.3564		0.0385353	20.3304
0.00875802	23.5984		0.00875802	33.4065
0.0367837	12.3809		0.0367837	5.81228
0.0429143	8.60853		0.0429143	3.37257
0.0586787	14.492		0.0586787	8.38649
0.0227709	6.29617		0.0227709	4.87426
0.0718158	0.80023		0.0718158	4.96085
0.0779464	0.914256		0.0779464	2.31406
0.0306531	0.990274		0.0306531	8.44206
0.0280257	0.701407		0.0280257	3.42597
0.0691884	0.185658		0.0691884	2.07438
0.0297773	1.01923		0.0297773	4.63653
0.0271499	3.60086		0.0271499	11.5523
0.088456	1.73083		0.088456	6.60555
0.0954624	1.973		0.0954624	2.53191
0.0280257	1.19728		0.0280257	4.66891
0.088456	0.74117		0.088456	4.23856
0.209317	0		0.209317	0.718647
0.0341563	0.560357		0.0341563	1.47366
0.0420385	3.17807		0.0420385	8.00949
0.0280257	21.2333		0.0280257	4.13196
0.0656852	29.2296		0.0656852	10.61
0.0420385	9.34262		0.0420385	3.58431
0.0420385	8.25638		0.0420385	3.58905
0.017516	1.32226		0.017516	0.854776
0.0341563	1.04835		0.0341563	2.13489
0.0157644	5.36752		0.0157644	1.33193
0.0262741	16.8239		0.0262741	2.42066
0.0367837	2.05854		0.0367837	3.84267
0.0411627	0.0977367		0.0411627	1.54947
0.0218951	0		0.0218951	11.0139
0.0227709	0		0.0227709	6.17725
0.116482	0.91221		0.116482	5.87184
0.0411627	2.14458		0.0411627	6.85752
0.0472933	17.445		0.0472933	4.25425
0.0315289	1.71535		0.0315289	5.21921
0.0639335	6.5648		0.0639335	15.546
0.0507965	19.4849		0.0507965	10.1625
0.0595545	48.0508		0.0595545	26.7722
0.0306531	29.9624		0.0306531	21.6941
0.0718158	17.2415		0.0718158	18.1023
0.07094	13.5583		0.07094	8.65337
0.0245225	44.854		0.0245225	66.6721
0.0359079	121.196		0.0359079	114.626
0.0289015	55.9089		0.0289015	13.555
0.00525481	9.91868		0.00525481	36.0035
0.013137	7.67231		0.013137	28.6179
0.0140128	5.40908		0.0140128	5.59258
0.0481691	19.0641		0.0481691	19.6042
0.0744432	23.3531		0.0744432	7.40471
0.0140128	23.6384		0.0140128	21.4325
0.0245225	23.444		0.0245225	31.8874
0.0481691	40.2273		0.0481691	94.42
0.0507965	70.2751		0.0507965	89.3485
0.0148886	44.7968		0.0148886	106.664
0.0832012	26.6584		0.0832012	71.0204
0.0315289	29.2739		0.0315289	38.1734
0.07094	127.471		0.07094	74.1867
0.0910834	132.367		0.0910834	32.0796
0.0937108	25.0309		0.0937108	41.9092
0.0648094	8.51257		0.0648094	7.13097
0.0507965	2.09394		0.0507965	7.80546
0.013137	4.32954		0.013137	33.2792
0.0674368	33.618		0.0674368	20.8532
0.0578029	30.7617		0.0578029	19.9309
0.0236467	90.5973		0.0236467	6.7793
0.0324047	85.336		0.0324047	18.5816
0.0210192	72.1245		0.0210192	13.2762
0.107724	21.7119		0.107724	24.4173
0.0639335	10.565		0.0639335	27.2347
0.0297773	5.95409		0.0297773	27.2397
0.0464175	1.38732		0.0464175	5.7873
0.0253983	0		0.0253983	9.47956
0.0122612	1.48234		0.0122612	16.5272
0.0201434	12.323		0.0201434	22.3638
0.146259	9.268		0.146259	7.95369
0.079698	27.5274		0.079698	18.9019
0.0867044	34.9216		0.0867044	22.9733
0.0315289	43.2086		0.0315289	25.8381
0.0586787	60.9207		0.0586787	50.0568
0.0507965	29.171		0.0507965	21.2835
0.0437901	12.8061		0.0437901	15.7105
0.0341563	18.8252		0.0341563	30.5756
0.0192676	32.1862		0.0192676	22.4843
0.0472933	30.8495		0.0472933	25.6364
0.0534239	22.7665		0.0534239	20.797
0.119985	12.6956		0.119985	16.298
0.0761948	7.85559		0.0761948	18.5995
0.092835	8.6565		0.092835	38.3746
0.075319	44.0042		0.075319	19.3085
0.0271499	16.0777		0.0271499	21.0066
0.0507965	1.09275		0.0507965	8.11816
0.0875802	21.9001		0.0875802	12.4925
0.0683126	49.4931		0.0683126	30.204
0.097214	41.0117		0.097214	33.7188
0.00963382	28.2926		0.00963382	29.3734
0.137501	3.15608		0.137501	20.8111
0.0324047	0.494113		0.0324047	12.9297
0.0306531	2.78224		0.0306531	52.0894
0.0201434	10.6004		0.0201434	38.0874
0.0376595	92.8025		0.0376595	7.47749
0.017516	73.0653		0.017516	20.0208
0.0551755	62.198		0.0551755	42.0022
0.0464175	12.1304		0.0464175	9.74558
0.0166402	6.47452		0.0166402	21.0812
0.0516723	5.54836		0.0516723	9.93975
0.0472933	7.47763		0.0472933	6.54006
0.0744432	9.05309		0.0744432	10.7253
0.0166402	20.6951		0.0166402	15.9853
0.0218951	40.6844		0.0218951	11.1053
0.0683126	29.9548		0.0683126	14.4897
0.0210192	2.00232		0.0210192	3.44281
0.0394111	3.66412		0.0394111	4.40371
0.0656852	5.81297		0.0656852	23.5643
0.084077	14.8501		0.084077	21.2308
0.0113854	10.082		0.0113854	13.586
0.0262741	9.64405		0.0262741	25.6956
0.0271499	7.26006		0.0271499	9.21468
0.0726916	11.9996		0.0726916	51.8051
0.013137	50.5185		0.013137	21.7751
0.0166402	66.9602		0.0166402	19.8671
0.0455417	52.5137		0.0455417	10.7721
0.0183918	37.2122		0.0183918	10.8748
0.0148886	7.82387		0.0148886	11.6612
0.0630577	1.44129		0.0630577	4.56778
0.118233	5.06493		0.118233	16.6682
0.0700642	5.7404		0.0700642	20.0355
0.163775	6.30646		0.163775	7.7952
0.017516	23.7463		0.017516	7.80309
0.0183918	29.3553		0.0183918	17.6872
0.0218951	4.49108		0.0218951	4.60035
0.0341563	0.399437		0.0341563	3.75864
0.00700642	5.9672		0.00700642	11.0116
0.0201434	42.0653		0.0201434	9.13653
0.0726916	18.816		0.0726916	7.35393
0.0481691	7.13366		0.0481691	13.6894
0.0726916	4.26113		0.0726916	4.04051
0.147135	2.97555		0.147135	15.0105
0.109475	2.96243		0.109475	19.7042
0.0280257	17.1034		0.0280257	30.0465
0.0402869	94.6273		0.0402869	11.5171
0.017516	92.4076		0.017516	10.3085
0.0613061	130.797		0.0613061	28.0806
0.0350321	61.8226		0.0350321	13.8462
0.141004	33.1991		0.141004	17.2873
0.0394111	27.5324		0.0394111	23.0957
0.0245225	17.4257		0.0245225	7.86377
0.092835	6.69783		0.092835	9.36461
0.0324047	5.45141		0.0324047	5.65574
0.0315289	49.6024		0.0315289	14.0892
0.0122612	38.1427		0.0122612	15.4897
0.0604303	19.0108		0.0604303	7.95772
0.013137	3.92739		0.013137	5.66763
0.00613061	1.94822		0.00613061	10.0438
0.0289015	0.205247		0.0289015	3.19889
0.0140128	0.228052		0.0140128	5.23527
0.0963382	10.5431		0.0963382	11.8656
0.0481691	11.0559		0.0481691	1.60652
0.140128	7.79418		0.140128	4.13434
0.0735674	10.8499		0.0735674	9.45416
0.0324047	28.83		0.0324047	17.597
0.0875802	50.8918		0.0875802	22.2067
0.0551755	8.55491		0.0551755	15.6553
0.0385353	2.47301		0.0385353	1.84592
0.0192676	3.3092		0.0192676	12.4858
0.0359079	2.20641		0.0359079	7.26242
0.0245225	8.64175		0.0245225	4.13065
0.0525481	4.48741		0.0525481	1.92364
0.0770706	2.95404		0.0770706	2.01031
0.066561	3.15497		0.066561	5.4946
0.0560513	2.28699		0.0560513	7.04519
0.0402869	2.35735		0.0402869	8.74256
0.0472933	2.31147		0.0472933	10.2842
0.0315289	0.982254		0.0315289	4.23635
0.0411627	4.32485		0.0411627	8.14605
0.0613061	18.7542		0.0613061	29.4553
0.0236467	28.4997		0.0236467	16.2353
0.0490449	24.1432		0.0490449	6.2575
0.0481691	20.4458		0.0481691	4.17792
0.0341563	13.8365		0.0341563	27.4555
0.0560513	55.2265		0.0560513	19.0079
0.0683126	45.7689		0.0683126	10.0282
0.0253983	74.6018		0.0253983	26.3977
0.0525481	40.3288		0.0525481	11.9604
0.0411627	12.6115		0.0411627	5.24558
0.136625	17.5687		0.136625	5.07577
0.133998	18.4755		0.133998	16.603
0.0280257	10.9565		0.0280257	7.00443
0.220702	3.35467		0.220702	10.901
0.0367837	2.90804		0.0367837	18.2698
0.0902076	1.92734		0.0902076	17.9445
0.0464175	6.07167		0.0464175	25.5161
0.0481691	297.946		0.0481691	51.178
0.0122612	117.329		0.0122612	34.0619
0.0236467	22.1744		0.0236467	13.8447
0.0744432	13.4506		0.0744432	15.5869
0.0472933	4.42656		0.0472933	17.1169
0.0779464	2.37399		0.0779464	2.89168
0.0183918	67.3343		0.0183918	19.5356
0.0192676	57.5505		0.0192676	87.851
0.0218951	25.6657		0.0218951	25.045
0.0411627	22.4599		0.0411627	47.4183
0.0464175	12.4761		0.0464175	35.6321
0.0464175	11.2862		0.0464175	12.8626
0.0157644	53.8124		0.0157644	16.8074
0.0481691	76.822		0.0481691	38.4586
0.0297773	47.1797		0.0297773	93.6358
0.0437901	11.9322		0.0437901	20.4507
0.0341563	8.82999		0.0341563	17.562
0.0262741	73.8736		0.0262741	14.1042
0.0376595	130.66		0.0376595	31.124
0.0324047	93.9138		0.0324047	18.5558
0.0875802	30.4543		0.0875802	32.317
0.0350321	1.8068		0.0350321	4.65052
0.0332805	1.00269		0.0332805	7.67227
0.0639335	0.55547		0.0639335	10.0097
0.0166402	3.53074		0.0166402	15.1567
0.0394111	3.12025		0.0394111	10.8407
0.017516	2.38196		0.017516	7.92854
0.0446659	16.3615		0.0446659	2.75096
0.0823254	25.0973		0.0823254	16.7432
0.0893318	30.9548		0.0893318	11.6414
0.0858286	80.634		0.0858286	12.8142
0.0253983	68.6626		0.0253983	31.3825
0.092835	40.7478		0.092835	8.70598
0.0140128	29.67		0.0140128	15.0476
0.0350321	35.4747		0.0350321	4.25722
0.0420385	47.7628		0.0420385	10.9275
0.0429143	69.932		0.0429143	17.0963
0.0376595	41.4026		0.0376595	7.58404
0.066561	18.7614		0.066561	6.80414
0.0236467	18.6414		0.0236467	2.48271
0.0534239	12.7441		0.0534239	6.60315
0.0306531	8.81639		0.0306531	5.9352
0.088456	4.60208		0.088456	7.16785
0.075319	0.29321		0.075319	5.707
0.0166402	0.430042		0.0166402	15.3875
0.0420385	0.551768		0.0420385	8.48005
0.0499207	13.0837		0.0499207	8.31686
0.0245225	46.1751		0.0245225	20.8873
0.0289015	55.674		0.0289015	45.0213
0.0788222	22.7983		0.0788222	20.3995
0.0954624	10.1103		0.0954624	9.81467
0.0280257	27.2036		0.0280257	3.29781
0.0227709	31.9236		0.0227709	35.6985
0.0560513	21.8995		0.0560513	9.85361
0.0832012	9.18158		0.0832012	4.45072
0.0516723	7.32211		0.0516723	13.7071
0.0542997	3.29861		0.0542997	8.56861
0.134874	6.74098		0.134874	3.40573
0.146259	22.7527		0.146259	3.21786
0.119985	27.5069		0.119985	4.39971
0.0324047	18.1844		0.0324047	5.38168
0.0297773	8.85484		0.0297773	19.9667
0.0446659	3.25157		0.0446659	3.13799
0.0245225	0.463122		0.0245225	4.34066
0.0166402	1.13836		0.0166402	16.1441
0.0542997	23.9301		0.0542997	16.0945
0.075319	63.1794		0.075319	16.431
0.0140128	94.4713		0.0140128	29.4764
0.00788222	54.3175		0.00788222	13.6692
0.0490449	6.68788		0.0490449	28.7132
0.0902076	3.83581		0.0902076	7.48989
0.0385353	16.9098		0.0385353	12.3059
0.0236467	42.8677		0.0236467	13.8692
0.066561	45.362		0.066561	12.5769
0.0656852	42.7043		0.0656852	25.6596
0.0472933	9.92297		0.0472933	13.0585
0.0148886	7.99131		0.0148886	18.7317
0.00875802	3.61894		0.00875802	20.9791
0.0140128	0.9966		0.0140128	8.23442
0.0490449	5.30215		0.0490449	9.63179
0.0367837	9.69044		0.0367837	4.36865
0.0271499	15.1193		0.0271499	11.8434
0.0481691	14.1677		0.0481691	18.0454
0.0832012	11.3679		0.0832012	14.2601
0.0726916	8.85441		0.0726916	6.64451
0.0472933	1.68189		0.0472933	23.6132
0.0218951	2.22376		0.0218951	33.0861
0.0595545	13.6124		0.0595545	5.55385
0.0183918	11.827		0.0183918	15.0602
0.0341563	11.6826		0.0341563	12.1387
0.0350321	12.2508		0.0350321	10.0311
0.0910834	63.6107		0.0910834	40.1957
0.0437901	34.4877		0.0437901	12.2316
0.0359079	13.9089		0.0359079	16.6174
0.107724	10.5856		0.107724	18.0748
0.0455417	22.0256		0.0455417	6.09704
0.017516	42.6367		0.017516	15.3731
0.0245225	42.7875		0.0245225	45.8752
0.0297773	37.0233		0.0297773	17.3405
0.0210192	4.90327		0.0210192	10.1175
0.0166402	8.03115		0.0166402	12.4602
0.0253983	11.1812		0.0253983	8.22684
0.0148886	4.71084		0.0148886	10.2489
0.0534239	4.46032		0.0534239	5.16057
0.0376595	4.95922		0.0376595	4.57251
0.0683126	4.65431		0.0683126	8.00401
0.141004	5.66385		0.141004	7.91706
0.170781	15.7666		0.170781	3.68231
0.176912	16.9419		0.176912	13.4653
0.0394111	4.25651		0.0394111	7.14882
0.0420385	0.684157		0.0420385	6.77716
0.108599	4.23669		0.108599	6.52138
0.0516723	11.459		0.0516723	10.2886
0.0402869	15.4591		0.0402869	1.63221
0.128743	12.0342		0.128743	5.4037
0.0832012	19.2837		0.0832012	9.79233
0.139253	7.99545		0.139253	3.09029
0.0902076	0		0.0902076	2.85796
0.0166402	0.489276		0.0166402	4.70797
0.0551755	2.47851		0.0551755	4.16845
0.0350321	5.12799		0.0350321	2.4688
0.0315289	8.38223		0.0315289	4.33954
0.066561	12.6462		0.066561	2.0286
0.0271499	14.633		0.0271499	8.1029
0.0945866	10.7169		0.0945866	2.56489
0.0858286	4.13942		0.0858286	1.82941
0.122612	25.2476		0.122612	4.09963
0.0507965	27.7141		0.0507965	7.94447
0.0718158	28.1457		0.0718158	2.46948
0.0630577	8.18315		0.0630577	1.50391
0.0271499	4.04386		0.0271499	0.527688
0.0359079	1.96288		0.0359079	2.03699
0.0674368	2.07691		0.0674368	2.16555
0.0350321	19.205		0.0350321	1.96731
0.0507965	41.1364		0.0507965	5.74451
0.0788222	12.4189		0.0788222	3.97934
0.0621819	8.96549		0.0621819	6.80364
0.121736	1.74149		0.121736	3.14836
0.0499207	0		0.0499207	1.38576
0.0455417	11.9228		0.0455417	10.2258
0.0604303	30.2067		0.0604303	8.36253
0.0192676	16.0843		0.0192676	3.59457
0.0210192	2.39092		0.0210192	9.37101
0.0332805	1.64022		0.0332805	2.89874
0.0385353	0.519782		0.0385353	7.21144
0.0157644	1.70755		0.0157644	10.6105
0.0472933	20.9588		0.0472933	12.4996
0.0937108	13.6688		0.0937108	7.69666
0.013137	2.60145		0.013137	3.65448
0.0499207	1.77368		0.0499207	11.0037
0.0481691	9.33827		0.0481691	5.0741
0.133122	10.2095		0.133122	3.66092
0.204062	4.93765		0.204062	3.75943
0.219826	8.87504		0.219826	7.57571
0.124364	4.72801		0.124364	4.85435
0.0569271	0.74117		0.0569271	2.98993
0.017516	0		0.017516	5.68757
0.0376595	0.342079		0.0376595	5.88831
0.0542997	2.6226		0.0542997	10.9475
0.066561	0.581534		0.066561	7.52257
0.013137	18.3125		0.013137	15.8312
0.0534239	20.5153		0.0534239	23.5018
0.0210192	15.2443		0.0210192	16.2338
0.0148886	24.2389		0.0148886	25.9258
0.0481691	24.7423		0.0481691	16.1814
0.0437901	9.30488		0.0437901	12.8128
0.0201434	4.52012		0.0201434	14.0214
0.0218951	17.8247		0.0218951	23.6057
0.0350321	16.0458		0.0350321	5.20821
0.0192676	58.5596		0.0192676	12.9664
0.0122612	97.6454		0.0122612	32.1468
0.0350321	10.8485		0.0350321	8.21054
0.0910834	9.99815		0.0910834	12.3516
0.0289015	12.3497		0.0289015	10.3636
0.0210192	17.9726		0.0210192	13.794
0.0315289	16.3236		0.0315289	44.2713
0.15239	41.1208		0.15239	17.5117
0.0280257	30.9017		0.0280257	9.77601
0.0245225	24.5909		0.0245225	11.4925
0.0420385	9.86698		0.0420385	24.414
0.0534239	7.19216		0.0534239	12.5175
0.111227	1.38729		0.111227	9.61341
0.0289015	6.26332		0.0289015	3.0696
0.0385353	16.1999		0.0385353	10.5855
0.0280257	14.9212		0.0280257	37.8319
0.066561	8.58918		0.066561	7.56226
0.0691884	1.04178		0.0691884	2.29603
0.0367837	0.58568		0.0367837	6.78026
0.0183918	0.452649		0.0183918	8.68396
0.0814496	1.67903		0.0814496	6.13189
0.0481691	4.53947		0.0481691	2.57367
0.0166402	6.99621		0.0166402	5.25633
0.0429143	5.70066		0.0429143	1.55421
0.0691884	6.0607		0.0691884	10.5204
0.0507965	12.1917		0.0507965	5.76476
0.0420385	17.2454		0.0420385	14.4032
0.0280257	8.52726		0.0280257	4.47498
0.0201434	1.72683		0.0201434	2.27591
0.0578029	0.964928		0.0578029	8.1626
0.0113854	0.829948		0.0113854	4.98052
0.0183918	54.7866		0.0183918	7.27679
0.0280257	26.2586		0.0280257	2.90426
0.0157644	8.0163		0.0157644	2.34677
0.0192676	5.31551		0.0192676	2.56697
0.0166402	4.44221		0.0166402	5.41372
0.0140128	7.54283		0.0140128	5.4496
0.0332805	16.8513		0.0332805	1.26428
0.0289015	19.048		0.0289015	9.33861
0.0192676	19.7585		0.0192676	5.05136
0.0113854	13.72		0.0113854	9.1925
0.0289015	22.5032		0.0289015	5.94589
0.0481691	33.805		0.0481691	17.248
0.0306531	21.4095		0.0306531	3.74446
0.0367837	15.6716		0.0367837	15.1597
0.0280257	21.522		0.0280257	33.2326
0.107724	22.8108		0.107724	16.731
0.0253983	21.9177		0.0253983	18.6603
0.0569271	38.7871		0.0569271	20.3391
0.00788222	18.2953		0.00788222	9.66185
0.0893318	7.86784		0.0893318	13.7593
0.0420385	2.99923		0.0420385	4.1481
0.0350321	3.19518		0.0350321	6.88953
0.214572	2.07772		0.214572	7.55932
0.079698	2.52514		0.079698	3.15457
0.0411627	1.71284		0.0411627	5.5688
0.0700642	1.35121		0.0700642	7.33683
0.0481691	6.3537		0.0481691	6.22062
0.0937108	6.76257		0.0937108	8.59227
0.0437901	14.1653		0.0437901	11.432
0.0306531	4.67618		0.0306531	4.37422
0.0245225	4.5044		0.0245225	16.7832
0.110351	12.4512		0.110351	5.57837
0.0429143	14.0698		0.0429143	8.64765
0.0578029	5.39913		0.0578029	1.99218
0.0262741	7.0044		0.0262741	11.5947
0.0437901	10.7242		0.0437901	4.33001
0.0262741	17.5561		0.0262741	14.2008
0.017516	17.7651		0.017516	18.7142
0.0350321	9.55402		0.0350321	4.88359
0.0367837	6.61476		0.0367837	7.14035
0.00963382	2.98653		0.00963382	3.71009
0.0192676	2.22253		0.0192676	9.43073
0.0770706	0.794666		0.0770706	1.73128
0.0280257	4.44867		0.0280257	1.08661
0.0157644	6.79324		0.0157644	5.13408
0.0551755	6.88136		0.0551755	13.548
0.15852	7.92262		0.15852	2.55028
0.0542997	6.70332		0.0542997	8.8731
0.0192676	15.5886		0.0192676	14.5348
0.0289015	20.041		0.0289015	6.50921
0.0385353	6.96324		0.0385353	5.00884
0.0472933	23.1649		0.0472933	13.9131
0.0849528	22.0057		0.0849528	4.17752
0.0201434	18.6922		0.0201434	3.95876
0.0735674	24.7304		0.0735674	23.663
0.0402869	29.1683		0.0402869	18.5943
0.017516	16.1817		0.017516	27.594
0.0148886	9.49599		0.0148886	17.0964
0.0218951	17.268		0.0218951	27.3778
0.0289015	29.109		0.0289015	19.816
0.0332805	21.6373		0.0332805	25.7334
0.00788222	14.5701		0.00788222	20.2012
0.0183918	7.90334		0.0183918	16.7674
0.0105096	1.24398		0.0105096	6.02951
0.0324047	0.94954		0.0324047	22.4094
0.0253983	5.19797		0.0253983	8.2665
0.0805738	16.7179		0.0805738	14.1047
0.15852	33.1459		0.15852	42.4935
0.0490449	32.8678		0.0490449	20.598
0.159396	38.2075		0.159396	39.9044
0.0849528	19.2124		0.0849528	12.9177
0.0385353	29.6771		0.0385353	51.9241
0.126115	14.8258		0.126115	37.1401
0.0490449	14.7366		0.0490449	19.8543
0.0122612	102.914		0.0122612	77.4374
0.0236467	90.1117		0.0236467	20.8708
0.0630577	22.251		0.0630577	10.7595
0.0341563	10.0558		0.0341563	12.3306
0.0324047	11.6558		0.0324047	6.09667
0.0166402	13.6054		0.0166402	17.6434
0.107724	21.5834		0.107724	2.94486
0.14188	7.58378		0.14188	2.65594
0.0578029	1.6069		0.0578029	8.32319
0.0595545	0.518225		0.0595545	6.67262
0.102469	0.229647		0.102469	3.63087
0.0639335	0.29321		0.0639335	8.66836
0.0551755	0.58642		0.0551755	13.0828
0.0989656	0.390947		0.0989656	3.24938
0.0350321	0.705383		0.0350321	4.38996
0.0157644	39.1437		0.0157644	9.53043
0.0218951	67.1363		0.0218951	19.4845
0.112978	15.7207		0.112978	22.0961
0.0507965	2.70928		0.0507965	2.75527
0.0201434	0.695852		0.0201434	1.8254
0.0218951	1.23558		0.0218951	4.86695
0.0253983	1.29639		0.0253983	11.5092
0.0429143	0.984969		0.0429143	2.00908
0.0586787	3.72337		0.0586787	7.98912
0.0761948	60.3182		0.0761948	72.6069
0.0262741	64.7467		0.0262741	16.8349
0.102469	111.412		0.102469	58.68
0.0148886	101.709		0.0148886	19.237
0.0359079	82.3287		0.0359079	36.9788
0.111227	51.0414		0.111227	20.9274
0.0516723	52.7172		0.0516723	31.7919
0.0683126	70.9015		0.0683126	40.9066
0.110351	55.5032		0.110351	41.3793
0.111227	1.24659		0.111227	10.1096
0.0350321	2.0538		0.0350321	14.3618
0.0140128	7.90198		0.0140128	18.2518
0.084077	25.6806		0.084077	22.7601
0.113854	50.2172		0.113854	27.7625
0.133998	6.58171		0.133998	15.0683
0.0788222	7.4703		0.0788222	12.982
0.0402869	8.8006		0.0402869	64.219
0.0507965	41.5335		0.0507965	62.1277
0.0332805	54.403		0.0332805	30.4042
0.0122612	44.3359		0.0122612	30.8641
0.0350321	42.3381		0.0350321	88.5602
0.112978	13.9909		0.112978	45.5319
0.0613061	1.97737		0.0613061	15.5137
0.0227709	28.7913		0.0227709	62.6326
0.0411627	50.2469		0.0411627	62.235
0.0691884	75.1342		0.0691884	47.7527
0.0201434	88.2218		0.0201434	18.9813
0.0437901	76.617		0.0437901	28.9664
0.0201434	62.7753		0.0201434	51.3891
0.141004	26.1022		0.141004	86.6062
0.193552	38.645		0.193552	68.0295
0.161148	194.361		0.161148	73.6066
0.112103	12.8501		0.112103	68.2134
0.117357	22.6811		0.117357	52.6085
0.105972	7.49864		0.105972	39.0303
0.0595545	13.0757		0.0595545	29.9723
0.162899	6.56267		0.162899	19.8889
0.105972	7.67557		0.105972	96.4624
0.0858286	53.2713		0.0858286	63.9461
0.0210192	56.3166		0.0210192	66.5981
0.013137	237.697		0.013137	94.9309
0.0779464	136.706		0.0779464	37.3937
0.155893	9.02821		0.155893	34.2556
0.122612	13.6452		0.122612	14.6363
0.0525481	59.7853		0.0525481	39.8247
0.119985	284.597		0.119985	126.761
0.0735674	3.08063		0.0735674	18.9651
0.0429143	3.30792		0.0429143	27.5761
0.0210192	4.16855		0.0210192	34.9926
0.0350321	14.6502		0.0350321	36.0647
0.0262741	21.2056		0.0262741	24.5426
0.0446659	14.6344		0.0446659	31.4978
0.0113854	42.5713		0.0113854	18.1983
0.0253983	37.0902		0.0253983	33.9704
0.0446659	19.2284		0.0446659	11.7759
0.0315289	13.6348		0.0315289	16.6615
0.0674368	14.0327		0.0674368	40.1048
0.0779464	11.8871		0.0779464	29.7178
0.143632	6.26803		0.143632	23.8055
0.084077	23.0999		0.084077	30.8544
0.0359079	15.3609		0.0359079	9.63267
0.197931	17.0671		0.197931	19.7503
0.174285	29.8759		0.174285	46.1094
0.0674368	157.7		0.0674368	100.31
0.0472933	85.2066		0.0472933	19.3432
0.0937108	79.8652		0.0937108	45.4217
0.0937108	38.5305		0.0937108	5.1201
0.0770706	43.6011		0.0770706	35.6471
0.0324047	35.7888		0.0324047	12.7948
0.0402869	25.8921		0.0402869	38.2624
0.0280257	10.4041		0.0280257	50.4501
0.0534239	6.51707		0.0534239	49.0409
0.0201434	31.5635		0.0201434	23.4206
0.0324047	64.4765		0.0324047	30.1096
0.0306531	51.5216		0.0306531	7.24964
0.0262741	43.2705		0.0262741	13.3467
0.132246	31.3006		0.132246	8.08606
0.0341563	13.5591		0.0341563	16.1596
0.176912	4.1603		0.176912	12.9935
0.0945866	1.96243		0.0945866	9.32658
0.0464175	10.4615		0.0464175	35.6372
0.0385353	11.3037		0.0385353	5.24692
0.0420385	11.811		0.0420385	8.11944
0.0289015	42.2968		0.0289015	11.8345
0.0542997	48.6869		0.0542997	12.9415
0.126115	80.988		0.126115	34.7418
0.0350321	30.2259		0.0350321	8.60412
0.0367837	16.9092		0.0367837	15.1953
0.119985	10.8462		0.119985	27.7793
0.0236467	7.13901		0.0236467	12.8634
0.075319	12.247		0.075319	2.63513
0.0823254	34.2344		0.0823254	8.1961
0.0280257	18.6832		0.0280257	3.60982
0.0849528	4.65061		0.0849528	3.14529
0.0201434	5.16072		0.0201434	10.8073
0.170781	4.88291		0.170781	6.53314
0.0788222	0.977367		0.0788222	9.05648
0.0507965	0.0977367		0.0507965	4.12502
0.0236467	0		0.0236467	11.3506
0.0236467	0.615741		0.0236467	12.8064
0.0989656	5.94595		0.0989656	1.11336
0.0122612	28.6887		0.0122612	9.12452
0.0306531	32.3512		0.0306531	9.01554
0.0455417	26.9032		0.0455417	19.5245
0.0998414	12.8176		0.0998414	2.21066
0.0779464	2.3234		0.0779464	4.61827
0.017516	16.4556		0.017516	22.1492
0.0481691	14.5742		0.0481691	18.4603
0.0858286	5.62922		0.0858286	17.4833
0.0534239	53.1519		0.0534239	45.7809
0.0280257	67.036		0.0280257	40.8107
0.0306531	50.1471		0.0306531	99.131
0.0455417	54.8789		0.0455417	89.5773
0.0832012	131.752		0.0832012	59.3184
0.066561	156.273		0.066561	42.0625
0.0210192	133.759		0.0210192	80.7692
0.0472933	132.734		0.0472933	102.73
0.0350321	93.9484		0.0350321	47.723
0.0359079	110.002		0.0359079	68.7112
0.0656852	48.4946		0.0656852	59.4423
0.0315289	6.3425		0.0315289	8.96571
0.0902076	47.2638		0.0902076	26.7377
0.0359079	27.4388		0.0359079	16.0468
0.0183918	46.2254		0.0183918	74.2399
0.0700642	42.2004		0.0700642	35.3118
0.103345	65.3758		0.103345	59.4644
0.0499207	58.5502		0.0499207	52.0755
0.0788222	43.4458		0.0788222	35.3115
0.0472933	83.9564		0.0472933	43.4622
0.0306531	63.3625		0.0306531	22.5952
0.0726916	47.742		0.0726916	73.7395
0.167278	43.6277		0.167278	18.4153
0.0411627	14.4682		0.0411627	8.66842
0.0429143	20.5308		0.0429143	27.264
0.097214	0.557099		0.097214	25.3332
0.0341563	5.31165		0.0341563	33.8075
0.066561	13.1032		0.066561	26.6473
0.0411627	46.6303		0.0411627	51.7295
0.111227	80.1269		0.111227	24.4461
0.0218951	61.4389		0.0218951	29.6899
0.0639335	110.414		0.0639335	31.191
0.0411627	14.1807		0.0411627	24.715
0.0201434	40.6152		0.0201434	18.7871
0.0867044	49.7524		0.0867044	33.3807
0.0148886	29.2503		0.0148886	30.7623
0.0420385	3.83834		0.0420385	8.71
0.0823254	1.97347		0.0823254	6.80925
0.0446659	4.01289		0.0446659	8.89348
0.0437901	11.0765		0.0437901	4.61342
0.075319	111.763		0.075319	22.0882
0.0289015	95.1658		0.0289015	8.43043
0.0359079	30.6971		0.0359079	5.31031
0.0157644	3.36302		0.0157644	3.84065
0.00963382	2.41593		0.00963382	10.0312
0.0875802	4.03327		0.0875802	14.0415
0.120861	16.2474		0.120861	9.03608
0.146259	5.22492		0.146259	1.71145
0.0823254	1.75038		0.0823254	1.04445
0.0429143	2.87435		0.0429143	7.28707
0.0192676	3.96352		0.0192676	7.33194
0.0858286	3.99092		0.0858286	2.57754
0.0289015	1.59637		0.0289015	15.9251
0.0455417	6.92941		0.0455417	8.9193
0.0306531	25.2485		0.0306531	6.217
0.110351	33.387		0.110351	7.81707
0.0893318	20.6369		0.0893318	14.9095
0.0823254	5.90809		0.0823254	5.92887
0.115606	4.6924		0.115606	14.0282
0.0183918	4.00814		0.0183918	16.5434
0.0332805	2.08668		0.0332805	5.7473
0.151514	7.13804		0.151514	11.7909
0.148886	7.21216		0.148886	13.9035
0.0551755	2.38436		0.0551755	15.6491
0.0814496	3.45679		0.0814496	6.62045
0.0306531	23.0239		0.0306531	4.74941
0.0560513	29.7193		0.0560513	25.6235
0.0376595	15.0382		0.0376595	17.7429
0.0227709	5.15769		0.0227709	18.7069
0.0630577	4.68751		0.0630577	22.7752
0.0262741	92.4259		0.0262741	15.5805
0.0394111	144.497		0.0394111	47.5975
0.0289015	47.9467		0.0289015	31.7398
0.137501	86.7324		0.137501	44.8557
0.10422	56.6147		0.10422	45.3491
0.0367837	31.0968		0.0367837	32.6252
0.00875802	18.0749		0.00875802	19.6158
0.0411627	32.4247		0.0411627	17.0223
0.084077	7.08537		0.084077	5.68028
0.159396	4.9786		0.159396	6.02035
0.138377	3.63987		0.138377	18.282
0.0683126	5.46006		0.0683126	6.34625
0.161148	16.0451		0.161148	22.8117
0.0289015	10.3771		0.0289015	7.15934
0.0429143	62.413		0.0429143	13.58
0.0464175	103.438		0.0464175	39.9505
0.0289015	128.981		0.0289015	29.5845
0.0683126	123.085		0.0683126	19.2959
0.133998	74.8744		0.133998	19.3738
0.0280257	7.1388		0.0280257	10.4215
0.0210192	8.56552		0.0210192	8.49196
0.148886	4.98407		0.148886	2.87567
0.0578029	29.5372		0.0578029	20.6667
0.0683126	24.7705		0.0683126	2.52757
0.205813	1.70496		0.205813	10.6291
0.084077	0.444702		0.084077	8.19502
0.0849528	0.923612		0.0849528	16.4506
0.0394111	0.342079		0.0394111	7.66594
0.0271499	0.29321		0.0271499	6.11877
0.0192676	7.02211		0.0192676	23.7661
0.0341563	22.2082		0.0341563	25.6405
0.0875802	22.5914		0.0875802	28.6854
0.0499207	19.3792		0.0499207	15.9447
0.0560513	16.9432		0.0560513	29.2714
0.0744432	15.3067		0.0744432	18.5617
0.147135	4.9304		0.147135	19.7108
0.0578029	3.25884		0.0578029	48.712
0.184794	3.51615		0.184794	11.9866
0.0420385	4.607		0.0420385	22.3017
0.0122612	3.73177		0.0122612	31.5756
0.0113854	7.07813		0.0113854	23.0456
0.0805738	22.9581		0.0805738	14.6571
0.0148886	40.3797		0.0148886	45.9199
0.0253983	66.8166		0.0253983	41.3818
0.0937108	76.7114		0.0937108	36.3624
0.0569271	79.2143		0.0569271	11.0333
0.0683126	51.9281		0.0683126	34.0238
0.0604303	22.4429		0.0604303	24.492
0.0551755	7.99279		0.0551755	18.9479
0.124364	12.1422		0.124364	32.0767
0.0761948	74.7125		0.0761948	90.0215
0.0411627	86.9073		0.0411627	21.5902
0.0271499	188.082		0.0271499	40.9858
0.0779464	255.148		0.0779464	28.9846
0.0420385	130.73		0.0420385	23.4065
0.11473	28.2972		0.11473	14.6219
0.134874	16.7016		0.134874	35.284
0.118233	13.9974		0.118233	12.5341
0.264492	8.25219		0.264492	9.47237
0.0613061	6.62082		0.0613061	15.1602
0.0691884	26.9522		0.0691884	65.7915
0.16903	20.5273		0.16903	21.6052
0.0218951	16.6954		0.0218951	9.94703
0.106848	16.9759		0.106848	13.8388
0.084077	17.6471		0.084077	29.5007
0.0122612	10.8344		0.0122612	21.2347
0.0481691	35.7737		0.0481691	6.36937
0.0674368	27.7579		0.0674368	12.9383
0.0551755	17.2705		0.0551755	9.12289
0.214572	6.98286		0.214572	9.46576
0.0560513	21.2616		0.0560513	38.1247
0.066561	27.922		0.066561	24.8294
0.0253983	16.2228		0.0253983	33.0791
0.0210192	14.5743		0.0210192	13.715
0.0630577	14.4189		0.0630577	13.7974
0.0490449	47.6526		0.0490449	12.3111
0.171657	44.4312		0.171657	13.7249
0.105972	24.8946		0.105972	29.8068
0.0227709	7.17303		0.0227709	22.8544
0.0648094	0.205247		0.0648094	8.98828
0.0218951	0.136831		0.0218951	10.1472
0.0218951	0.410494		0.0218951	30.4067
0.0595545	5.54167		0.0595545	5.27802
0.120861	98.5594		0.120861	48.3015
0.0245225	107.805		0.0245225	115.86
0.132246	71.3092		0.132246	97.9817
0.0945866	28.799		0.0945866	23.5476
0.134874	24.9235		0.134874	30.0015
0.0297773	31.9947		0.0297773	71.0561
0.121736	44.1759		0.121736	57.0293
0.0630577	77.6907		0.0630577	60.0165
0.0183918	88.5318		0.0183918	44.9655
0.0429143	67.7057		0.0429143	33.7443
0.0420385	8.7409		0.0420385	55.6664
0.107724	1.99325		0.107724	24.3357
0.0297773	18.4245		0.0297773	50.7421
0.0499207	26.9333		0.0499207	13.2893
0.0148886	34.7753		0.0148886	66.8623
0.0630577	60.5484		0.0630577	38.717
0.0902076	77.4523		0.0902076	51.5569
0.195304	88.4417		0.195304	109.511
0.0341563	44.7648		0.0341563	128.262
0.0542997	21.4917		0.0542997	27.8039
0.109475	15.0237		0.109475	86.3873
0.0455417	64.8598		0.0455417	57.5179
0.111227	97.7253		0.111227	86.7787
0.0455417	50.8376		0.0455417	74.7031
0.0420385	61.6709		0.0420385	72.0448
0.121736	30.9609		0.121736	76.1434
0.0569271	6.98735		0.0569271	59.1394
0.066561	15.1405		0.066561	60.4467
0.0648094	57.3483		0.0648094	89.7451
0.0236467	97.1461		0.0236467	73.0639
0.0578029	80.9033		0.0578029	31.5001
0.0770706	147.779		0.0770706	35.8585
0.0472933	162.054		0.0472933	230.062
0.11473	102.685		0.11473	163.428
0.0945866	19.4756		0.0945866	136.808
0.00875802	12.5691		0.00875802	74.2651
0.013137	10.614		0.013137	41.1513
0.0253983	40.3893		0.0253983	82.8194
0.0245225	115.542		0.0245225	74.6072
0.0595545	165.498		0.0595545	210.403
0.088456	105.951		0.088456	92.2164
0.0262741	5.81463		0.0262741	23.1979
0.0192676	5.17536		0.0192676	13.3716
0.0437901	4.4714		0.0437901	40.8089
0.0350321	4.11467		0.0350321	9.11828
0.097214	6.73077		0.097214	21.3297
0.0350321	19.3336		0.0350321	13.1182
0.0122612	19.2863		0.0122612	37.5823
0.129619	13.4417		0.129619	38.46
0.0779464	12.699		0.0779464	31.5983
0.285511	1.7152		0.285511	24.0535
0.186546	3.86457		0.186546	7.4943
0.0455417	13.6737		0.0455417	29.7372
0.0183918	34.2682		0.0183918	59.7028
0.0551755	85.4705		0.0551755	47.8199
0.0315289	131.043		0.0315289	108.801
0.0490449	111.291		0.0490449	43.6966
0.0166402	72.9385		0.0166402	58.4734
0.0359079	76.208		0.0359079	100.41
0.0551755	88.3585		0.0551755	19.4549
0.0569271	75.8749		0.0569271	22.4108
0.0227709	31.8267		0.0227709	4.07935
0.0210192	6.75155		0.0210192	14.8607
0.0376595	6.31669		0.0376595	9.88412
0.0516723	2.04297		0.0516723	13.2177
0.0832012	3.26522		0.0832012	5.56798
0.0376595	13.4217		0.0376595	14.3136
0.0122612	10.2854		0.0122612	15.7524
0.0726916	4.66367		0.0726916	12.2142
0.0429143	10.1939		0.0429143	33.5181
0.159396	25.6909		0.159396	13.3692
0.107724	4.13281		0.107724	9.65398
0.0648094	3.6249		0.0648094	39.1562
0.0385353	4.96273		0.0385353	21.6273
0.0902076	48.9846		0.0902076	71.2568
0.176912	113.587		0.176912	40.8776
0.0542997	146.479		0.0542997	39.6831
0.0578029	123.35		0.0578029	95.5796
0.0542997	68.8746		0.0542997	79.4999
0.0770706	72.6462		0.0770706	33.1824
0.0253983	64.6108		0.0253983	30.3373
0.0648094	76.6713		0.0648094	18.0762
0.0919592	73.4259		0.0919592	43.5525
0.0569271	71.2528		0.0569271	53.4597
0.0472933	78.4986		0.0472933	32.2221
0.0210192	22.8696		0.0210192	19.6989
0.0297773	8.03519		0.0297773	15.3199
0.0429143	16.9199		0.0429143	23.7614
0.0402869	6.28936		0.0402869	36.3066
0.0805738	22.7799		0.0805738	7.77432
0.0779464	44.1679		0.0779464	52.3422
0.0227709	16.0564		0.0227709	11.7243
0.118233	0.788827		0.118233	22.4794
0.088456	11.9243		0.088456	25.5145
0.0420385	19.8544		0.0420385	27.5675
0.16903	24.9294		0.16903	15.642
0.130495	23.4906		0.130495	20.1191
0.0805738	17.9347		0.0805738	12.1325
0.0376595	18.6509		0.0376595	9.11972
0.0385353	19.7946		0.0385353	37.9284
0.0779464	6.58311		0.0779464	3.10557
0.0367837	12.4794		0.0367837	16.6134
0.0464175	17.6366		0.0464175	46.6272
0.0271499	17.6748		0.0271499	10.6886
0.0420385	13.6188		0.0420385	6.2621
0.0481691	14.8747		0.0481691	10.3744
0.0472933	13.5447		0.0472933	6.8887
0.160272	8.4372		0.160272	9.95328
0.0192676	14.8001		0.0192676	10.807
0.155017	18.6879		0.155017	12.2112
0.0700642	13.9316		0.0700642	16.8198
0.113854	22.9079		0.113854	14.8793
0.0376595	54.2386		0.0376595	26.5562
0.117357	62.0203		0.117357	40.7888
0.0525481	47.2178		0.0525481	12.5707
0.0700642	41.0504		0.0700642	31.7046
0.0315289	14.3977		0.0315289	21.98
0.017516	17.8048		0.017516	26.1929
0.0910834	22.3123		0.0910834	30.0743
0.084077	50.1541		0.084077	13.5366
0.0289015	22.3384		0.0289015	8.00236
0.0639335	11.9792		0.0639335	8.87319
0.0148886	10.869		0.0148886	18.9096
0.0630577	13.7115		0.0630577	11.8781
0.195304	6.28598		0.195304	12.9824
0.103345	7.11575		0.103345	9.78801
0.0507965	6.73645		0.0507965	18.1935
0.0464175	4.93739		0.0464175	8.11566
0.0683126	21.7505		0.0683126	4.52186
0.0289015	47.9362		0.0289015	18.1315
0.0367837	44.829		0.0367837	27.1423
0.0481691	30.8119		0.0481691	10.4612
0.0394111	4.28042		0.0394111	9.65615
0.115606	0.342079		0.115606	1.81436
0.0350321	0		0.0350321	1.68553
0.0385353	0.0855196		0.0385353	0.343628
0.0770706	4.05797		0.0770706	7.66094
0.100717	10.7209		0.100717	20.2993
0.132246	4.82412		0.132246	6.389
0.0324047	0.152035		0.0324047	7.66362
0.0893318	0.410494		0.0893318	17.7765
0.0867044	2.0655		0.0867044	41.4096
0.0814496	43.4495		0.0814496	33.7769
0.0332805	79.9521		0.0332805	17.7492
0.0324047	25.8051		0.0324047	4.47928
0.0341563	15.5196		0.0341563	8.94817
0.105972	44.5361		0.105972	49.5746
0.105096	46.4616		0.105096	127.605
0.126991	61.396		0.126991	94.1031
0.115606	86.684		0.115606	60.0738
0.0183918	198.021		0.0183918	189.693
0.0858286	141.521		0.0858286	150.573
0.0744432	130.318		0.0744432	58.2147
0.0814496	182.364		0.0814496	289.389
0.0455417	130.633		0.0455417	71.8215
0.167278	113.187		0.167278	95.1569
0.079698	90.8503		0.079698	78.4041
0.0201434	97.7091		0.0201434	133.364
0.105972	43.551		0.105972	55.3483
0.0744432	17.0127		0.0744432	23.0379
0.165527	38.9385		0.165527	74.1721
0.0411627	40.4627		0.0411627	102.589
0.0788222	20.915		0.0788222	52.9624
0.084077	19.2599		0.084077	170.451
0.0560513	294.616		0.0560513	89.8511
0.0639335	317.548		0.0639335	146.921
0.0280257	49.2185		0.0280257	122.139
0.0613061	147.534		0.0613061	59.4384
0.0744432	268.839		0.0744432	149.175
0.0656852	113.903		0.0656852	95.6246
0.0980898	18.7905		0.0980898	67.7446
0.0621819	5.09091		0.0621819	11.2799
0.0490449	1.08638		0.0490449	64.2929
0.0621819	4.36708		0.0621819	7.2752
0.0507965	55.8735		0.0507965	86.1996
0.0805738	2.52894		0.0805738	42.8149
0.155893	0		0.155893	14.8258
0.07094	0.228052		0.07094	109.317
0.0402869	11.142		0.0402869	103.891
0.127867	3.30434		0.127867	133.763
0.0849528	99.1786		0.0849528	73.5644
0.119109	218.89		0.119109	116.8
0.261865	139.199		0.261865	82.6555
0.219826	4.81815		0.219826	72.777
0.0779464	11.8802		0.0779464	80.7978
0.353824	6.24212		0.353824	77.3131
0.0604303	5.86521		0.0604303	120.669
0.148011	12.8894		0.148011	128.72
0.204062	13.5294		0.204062	141.16
0.206689	82.8847		0.206689	127.223
0.0805738	91.0967		0.0805738	243.037
0.0656852	7.17101		0.0656852	50.8081
0.0937108	8.16659		0.0937108	73.4311
0.0341563	37.7353		0.0341563	73.2696
0.0674368	78.0782		0.0674368	68.9977
0.216323	142.208		0.216323	83.8782
0.0867044	102.933		0.0867044	36.8817
0.0823254	72.5862		0.0823254	67.0066
0.113854	60.6237		0.113854	192.171
0.130495	128.626		0.130495	89.536
0.0595545	124.727		0.0595545	57.3958
0.0376595	47.5134		0.0376595	57.6535
0.0341563	30.3163		0.0341563	64.7302
0.138377	34.8381		0.138377	98.2324
0.120861	273.484		0.120861	235.772
0.0849528	425.614		0.0849528	248.13
0.0542997	345.434		0.0542997	211.718
0.0893318	142.138		0.0893318	49.9866
0.0210192	222.433		0.0210192	239.433
0.164651	543.656		0.164651	166.062
0.151514	133.359		0.151514	54.9844
0.247852	77.5608		0.247852	27.934
0.0823254	69.2883		0.0823254	45.8827
0.079698	162.409		0.079698	74.1339
0.0639335	185.259		0.0639335	121.84
0.124364	132.731		0.124364	60.3064
0.0490449	42.293		0.0490449	32.9951
0.0341563	33.5475		0.0341563	65.0045
0.0437901	28.0408		0.0437901	19.5083
0.0902076	32.3172		0.0902076	39.3845
0.092835	12.3055		0.092835	8.28936
0.0472933	9.6897		0.0472933	27.1565
0.218951	9.2002		0.218951	134.324
0.0937108	3.10325		0.0937108	21.4005
0.0236467	17.3548		0.0236467	41.1261
0.0359079	19.852		0.0359079	19.4967
0.066561	137.539		0.066561	52.961
0.0429143	197.207		0.0429143	75.1711
0.11473	143.066		0.11473	35.3317
0.141004	93.976		0.141004	48.0406
0.110351	67.5408		0.110351	126.971
0.195304	48.7266		0.195304	59.4564
0.0359079	21.4788		0.0359079	28.4575
0.0761948	7.50369		0.0761948	67.8318
0.0595545	15.1817		0.0595545	20.5416
0.0683126	21.4489		0.0683126	32.5658
0.0350321	19.4931		0.0350321	45.1257
0.0630577	262.48		0.0630577	41.3515
0.0805738	408.511		0.0805738	102.713
0.111227	133.891		0.111227	27.1854
0.148011	4.30123		0.148011	18.8586
0.168154	11.6502		0.168154	48.1162
0.0402869	4.40378		0.0402869	27.5941
0.103345	37.5457		0.103345	17.7572
0.0560513	13.9347		0.0560513	18.2886
0.0253983	20.4139		0.0253983	28.5021
0.162023	14.0636		0.162023	23.6221
0.0998414	6.15741		0.0998414	13.4188
0.141004	41.5883		0.141004	11.5418
0.0516723	20.9971		0.0516723	13.6708
0.0691884	0.74117		0.0691884	11.8315
0.105972	0.545425		0.105972	14.6867
0.232088	14.0689		0.232088	27.404
0.170781	23.6987		0.170781	28.4298
0.161148	12.4856		0.161148	33.5589
0.203186	0.0760175		0.203186	13.0087
0.117357	2.99025		0.117357	14.0806
0.0324047	3.41499		0.0324047	18.9571
0.0420385	37.9992		0.0420385	27.7515
0.0420385	112.265		0.0420385	11.636
0.075319	255.008		0.075319	22.5486
0.237342	327.473		0.237342	39.968
0.0648094	34.4794		0.0648094	19.1593
0.0691884	3.16396		0.0691884	9.07507
0.0963382	2.36849		0.0963382	12.2118
0.109475	1.46116		0.109475	14.9241
0.0805738	1.40252		0.0805738	4.3581
0.419509	1.24859		0.419509	14.7074
0.126991	2.60631		0.126991	12.9206
0.0560513	3.44633		0.0560513	22.7771
0.0236467	117.91		0.0236467	16.2332
0.0551755	60.9726		0.0551755	26.8799
0.0280257	120.268		0.0280257	65.5646
0.0683126	83.4803		0.0683126	86.4501
0.0183918	62.7885		0.0183918	54.4016
0.112103	360.494		0.112103	31.3858
0.0253983	232.23		0.0253983	45.3306
0.017516	130.324		0.017516	80.7079
0.0744432	102.063		0.0744432	56.9464
0.119109	19.0129		0.119109	33.9783
0.0639335	32.8325		0.0639335	49.814
0.0376595	60.1834		0.0376595	77.8747
0.135749	42.529		0.135749	35.7896
0.22946	158.784		0.22946	72.6487
0.16903	292.893		0.16903	32.0746
0.0718158	208.575		0.0718158	62.1126
0.153265	230.415		0.153265	39.9968
0.304779	170.274		0.304779	78.7413
0.0324047	77.7432		0.0324047	101.17
0.199683	56.3399		0.199683	87.662
0.0744432	3.96123		0.0744432	45.7942
0.13137	6.68274		0.13137	55.2765
0.0446659	4.67332		0.0446659	58.3865
0.0832012	48.425		0.0832012	73.0567
0.0639335	34.1198		0.0639335	80.3554
0.12524	98.9422		0.12524	60.7985
0.0420385	73.2714		0.0420385	118.627
0.0446659	22.1041		0.0446659	67.2408
0.115606	20.5583		0.115606	34.6843
0.105096	35.8001		0.105096	124.723
0.141004	101.745		0.141004	34.4136
0.0446659	122.801		0.0446659	42.2093
0.0201434	146.594		0.0201434	236.68
0.0490449	121.489		0.0490449	55.5478
0.191801	58.2385		0.191801	67.453
0.0893318	118.292		0.0893318	159.64
0.130495	295.467		0.130495	77.6784
0.0656852	410.665		0.0656852	116.081
0.075319	323.564		0.075319	212.237
0.100717	18.3086		0.100717	80.5479
0.128743	14.3582		0.128743	38.9793
0.0490449	16.5952		0.0490449	118.164
0.0963382	36.7515		0.0963382	41.9038
0.0481691	16.8286		0.0481691	36.0336
0.0280257	31.2454		0.0280257	40.8876
0.0718158	45.8093		0.0718158	89.2059
0.0455417	39.9834		0.0455417	100.78
0.0455417	3.08201		0.0455417	50.3671
0.0236467	12.6365		0.0236467	22.6221
0.0814496	12.2423		0.0814496	52.4212
0.0262741	1.36748		0.0262741	35.5473
0.0639335	123.361		0.0639335	122.976
0.247852	227.326		0.247852	86.2038
0.0770706	247.019		0.0770706	106.519
0.162899	185.655		0.162899	91.7067
0.0770706	79.5385		0.0770706	95.1716
0.0586787	99.1112		0.0586787	88.0882
0.129619	101.095		0.129619	67.5531
0.139253	62.2114		0.139253	188.564
0.0525481	57.0015		0.0525481	84.6032
0.0446659	26.0399		0.0446659	49.8655
0.0332805	54.0065		0.0332805	20.4682
0.0306531	80.4269		0.0306531	93.3601
0.108599	80.8386		0.108599	321.019
0.138377	56.724		0.138377	207.685
0.0586787	50.5077		0.0586787	82.0859
0.0324047	58.4016		0.0324047	133.796
0.0560513	60.6867		0.0560513	60.4982
0.0902076	327.459		0.0902076	131.157
0.013137	407.052		0.013137	39.9712
0.0157644	235.93		0.0157644	36.204
0.0490449	165.454		0.0490449	50.6818
0.0700642	68.7013		0.0700642	38.0996
0.0989656	6.4505		0.0989656	25.7915
0.0867044	3.60323		0.0867044	25.7031
0.0761948	1.67619		0.0761948	18.7839
0.0875802	0.855196		0.0875802	32.9133
0.0735674	8.89404		0.0735674	70.6874
0.0963382	9.81766		0.0963382	47.9171
0.197055	2.73066		0.197055	86.1049
0.115606	24.3458		0.115606	29.5916
0.0613061	65.3205		0.0613061	118.861
0.0227709	65.9019		0.0227709	214.057
0.15239	131.093		0.15239	120.543
0.172533	216.281		0.172533	67.0417
0.0726916	234.381		0.0726916	232.834
0.148011	170.63		0.148011	65.2081
0.0359079	183.233		0.0359079	74.4187
0.0613061	232.79		0.0613061	120.197
0.0341563	382.605		0.0341563	79.2716
0.119109	220.018		0.119109	73.4578
0.146259	137.619		0.146259	32.0178
0.0429143	136.628		0.0429143	89.7437
0.0271499	28.5896		0.0271499	18.8078
0.110351	0.199028		0.110351	16.8269
0.112978	2.28971		0.112978	41.5016
0.124364	7.41333		0.124364	29.1128
0.191801	8.06928		0.191801	67.924
0.0989656	14.5848		0.0989656	24.909
0.0726916	25.2775		0.0726916	44.5654
0.101593	14.3019		0.101593	39.5814
0.0648094	21.6363		0.0648094	136.742
0.0718158	171.107		0.0718158	78.6998
0.066561	212.379		0.066561	182.042
0.0630577	208.347		0.0630577	160.783
0.171657	64.6089		0.171657	52.4719
0.079698	26.9672		0.079698	21.8941
0.0875802	20.7661		0.0875802	64.644
0.120861	16.2795		0.120861	41.2789
0.0945866	17.8195		0.0945866	39.8111
0.0735674	21.3952		0.0735674	83.6364
0.0683126	5.97912		0.0683126	25.1152
0.0542997	4.64659		0.0542997	36.4041
0.0402869	67.9714		0.0402869	36.0045
0.0560513	81.5901		0.0560513	72.8289
0.244349	32.3587		0.244349	57.2222
0.0919592	25.299		0.0919592	42.9309
0.0499207	29.188		0.0499207	28.553
0.0429143	30.2073		0.0429143	112.096
0.0963382	61.6742		0.0963382	45.3194
0.0937108	110.377		0.0937108	100.821
0.136625	110.512		0.136625	85.8502
0.0455417	76.2945		0.0455417	60.0395
0.0385353	37.438		0.0385353	36.5409
0.0937108	49.4898		0.0937108	76.0579
0.14188	10.6987		0.14188	15.266
0.0639335	1.86692		0.0639335	12.8925
0.181291	0.927759		0.181291	16.8573
0.0394111	4.82094		0.0394111	31.6983
0.0332805	32.3935		0.0332805	11.8566
0.066561	17.5389		0.066561	34.7451
0.105972	6.06995		0.105972	27.6775
0.0385353	16.9305		0.0385353	140.217
0.17516	42.195		0.17516	50.0752
0.0437901	558.507		0.0437901	136.91
0.214572	753.149		0.214572	377.835
0.0227709	346.629		0.0227709	71.4459
0.0245225	25.1019		0.0245225	61.4934
0.097214	9.18663		0.097214	53.2933
0.0437901	22.0262		0.0437901	36.0402
0.0455417	34.1935		0.0455417	83.1395
0.105096	31.9687		0.105096	56.8347
0.0595545	48.3863		0.0595545	34.2021
0.153265	39.2144		0.153265	41.8207
0.0560513	17.0467		0.0560513	96.6677
0.108599	22.6715		0.108599	55.238
0.0683126	45.5519		0.0683126	41.2506
0.0867044	33.6983		0.0867044	35.2705
0.0341563	48.2236		0.0341563	58.5625
0.112978	61.6092		0.112978	79.1439
0.200559	64.7619		0.200559	31.7293
0.244349	55.0088		0.244349	181.691
0.120861	191.768		0.120861	130.282
0.112103	100.029		0.112103	149.591
0.17516	83.0109		0.17516	72.7331
0.138377	103.916		0.138377	23.808
0.0805738	131.504		0.0805738	49.4548
0.0560513	148.251		0.0560513	210.911
0.0980898	49.9343		0.0980898	99.7518
0.121736	53.5528		0.121736	23.6949
0.0551755	13.3358		0.0551755	63.8978
0.0578029	15.3278		0.0578029	22.3246
0.225081	29.0516		0.225081	42.8077
0.0455417	118.75		0.0455417	69.9957
0.127867	162.503		0.127867	19.879
0.0499207	26.1169		0.0499207	24.2248
0.10422	8.73638		0.10422	27.8584
0.0113854	7.90932		0.0113854	32.9235
0.0236467	19.8248		0.0236467	13.2185
0.0236467	10.9533		0.0236467	11.7711
0.0551755	9.71051		0.0551755	33.8583
0.0472933	0.146605		0.0472933	16.3893
0.11473	0.390947		0.11473	5.93503
0.19618	10.5305		0.19618	14.7429
0.0105096	21.2923		0.0105096	2.09551
0.00788222	7.86768		0.00788222	3.05336
0.00700642	2.54849		0.00700642	4.05674
0.0122612	8.77432		0.0122612	9.8166
0.013137	2.06958		0.013137	2.38444
0.000875802	0.430042		0.000875802	5.96293
0.00350321	9.65155		0.00350321	10.1304
0.0017516	15.361		0.0017516	5.27302
0.00262741	10.7451		0.00262741	4.79361
0.00525481	12.3114		0.00525481	7.21355
0.00700642	1.25755		0.00700642	5.09678
0.0105096	1.16415		0.0105096	4.77344
0.0271499	2.06876		0.0271499	16.9169
0.00525481	36.2162		0.00525481	26.6037
0.0148886	62.8125		0.0148886	25.3173
0.00613061	25.6295		0.00613061	6.19171
0.00525481	13.2294		0.00525481	16.0515
0.00262741	10.42		0.00262741	27.328
0.0140128	4.49037		0.0140128	2.64739
0.0245225	5.51745		0.0245225	4.56137
0.000875802	9.64282		0.000875802	18.985
0.00437901	7.03045		0.00437901	2.42007
0.0157644	9.23064		0.0157644	6.10852
0.00262741	21.9918		0.00262741	7.47846
0.00262741	50.2622		0.00262741	15.8527
0.013137	25.7327		0.013137	12.9406
0.0183918	13.501		0.0183918	5.66844
0.0166402	9.90392		0.0166402	19.6674
0.00613061	6.43119		0.00613061	8.97993
0.0017516	5.83061		0.0017516	13.7451
0.0166402	10.0274		0.0166402	9.21678
0.0122612	0.47891		0.0122612	0.60379
0.0148886	0.29321		0.0148886	1.23771
0.0157644	1.08231		0.0157644	9.80175
0.0122612	4.94399		0.0122612	6.23127
0.0113854	6.2508		0.0113854	10.9882
0.00963382	11.1048		0.00963382	12.0002
0.017516	57.3315		0.017516	30.1843
0.00788222	28.0703		0.00788222	14.6053
0.00437901	5.36303		0.00437901	8.38732
0.0183918	18.2546		0.0183918	19.0792
0.00788222	12.9803		0.00788222	2.01941
0.0183918	14.3467		0.0183918	7.93848
0.00963382	8.00775		0.00963382	16.3125
0.0245225	10.0955		0.0245225	11.1111
0.0481691	4.63551		0.0481691	15.5827
0.013137	8.59493		0.013137	13.5713
0.00525481	49.0028		0.00525481	21.7057
0.00525481	23.5839		0.00525481	18.1557
0.0148886	3.73438		0.0148886	4.18634
0.00700642	10.3748		0.00700642	21.583
0	36.0345		0	13.9561
0.017516	50.5277		0.017516	23.0813
0.0420385	47.1126		0.0420385	4.00893
0.0192676	23.3321		0.0192676	11.9517
0.017516	6.69318		0.017516	10.8111
0.00437901	2.85688		0.00437901	6.59468
0.0122612	2.16109		0.0122612	8.52182
0.00350321	2.54742		0.00350321	6.43012
0.00613061	4.94441		0.00613061	23.5108
0.00525481	4.88178		0.00525481	2.90688
0.00788222	4.91346		0.00788222	1.61247
0.00613061	5.86299		0.00613061	5.01771
0.00525481	11.0827		0.00525481	15.0372
0.00788222	15.3302		0.00788222	52.565
0.00613061	15.762		0.00613061	22.0362
0.00350321	16.6282		0.00350321	21.665
0.00700642	14.9911		0.00700642	37.7587
0.00437901	8.52734		0.00437901	1.57844
0.00525481	11.6422		0.00525481	4.69056
0.0017516	12.0383		0.0017516	15.1831
0.00875802	5.36009		0.00875802	10.0143
0.017516	4.37806		0.017516	6.03228
0.0105096	8.02992		0.0105096	14.1975
0.00437901	11.5574		0.00437901	18.8788
0.013137	5.27561		0.013137	8.17833
0.00613061	1.60484		0.00613061	1.75319
0.013137	21.9965		0.013137	5.68551
0.00875802	15.8929		0.00875802	7.53686
0.0157644	21.9958		0.0157644	15.7162
0.0227709	25.0752		0.0227709	6.14737
0.00788222	51.369		0.00788222	18.5113
0.0271499	48.6832		0.0271499	13.3847
0.0157644	23.585		0.0157644	18.2712
0.0113854	1.40872		0.0113854	4.8637
0.00788222	1.57751		0.00788222	10.8064
0.00700642	0.688104		0.00700642	3.5556
0.013137	0.243402		0.013137	5.38162
0.0017516	1.7076		0.0017516	3.46423
0.00788222	23.1476		0.00788222	9.08853
0.0280257	10.3152		0.0280257	4.16113
0.0332805	3.60725		0.0332805	2.85538
0.0157644	5.83476		0.0157644	3.68078
0.00613061	8.77613		0.00613061	8.94255
0.0201434	4.46657		0.0201434	3.14901
0.00963382	3.59345		0.00963382	5.71618
0.00788222	16.7266		0.00788222	9.32178
0.00613061	12.2115		0.00613061	3.68439
0.00700642	0.98686		0.00700642	4.12519
0.00262741	9.69784		0.00262741	9.13635
0.00525481	15.6801		0.00525481	9.81206
0.0148886	10.4566		0.0148886	3.74497
0.0201434	7.81671		0.0201434	17.1012
0.00788222	2.5121		0.00788222	7.16218
0.013137	8.82847		0.013137	8.32918
0.00262741	12.1285		0.00262741	3.07794
0.00700642	8.09397		0.00700642	14.2593
0.00350321	3.48536		0.00350321	4.31306
0.0253983	7.63609		0.0253983	18.7408
0.00262741	16.9837		0.00262741	15.9893
0.00525481	48.1922		0.00525481	9.3801
0.0105096	51.6356		0.0105096	9.62581
0.017516	53.4223		0.017516	18.3744
0.00437901	9.30471		0.00437901	11.2358
0.0262741	1.50048		0.0262741	8.31434
0.0218951	0.592159		0.0218951	5.6661
0.0113854	0.882963		0.0113854	8.27279
0.00788222	1.28057		0.00788222	3.23279
0.00613061	5.92233		0.00613061	15.5504
0.00963382	5.69191		0.00963382	9.66831
0.0140128	3.47639		0.0140128	9.50823
0.0017516	2.41017		0.0017516	13.3492
0.00437901	0.860379		0.00437901	10.943
0.000875802	0		0.000875802	8.51166
0.00700642	1.60451		0.00700642	4.6037
0.00875802	2.83785		0.00875802	4.98147
0.0122612	4.18819		0.0122612	1.84689
0	3.65335		0	6.05545
0.017516	3.4986		0.017516	8.28572
0.0306531	1.12595		0.0306531	15.6276
0.0113854	0.195473		0.0113854	7.39562
0.00963382	0.124392		0.00963382	7.71797
0.00262741	5.65283		0.00262741	11.7692
0.0227709	20.602		0.0227709	14.4008
0.00613061	29.494		0.00613061	22.0415
0.00350321	57.7196		0.00350321	39.0109
0.0271499	38.7161		0.0271499	15.696
0.0227709	6.21388		0.0227709	13.3192
0.00350321	7.09989		0.00350321	6.62664
0.0227709	4.74002		0.0227709	18.185
0.00350321	24.8009		0.00350321	8.96163
0.0166402	35.449		0.0166402	15.9902
0.00437901	28.8854		0.00437901	9.54257
0.00350321	17.3973		0.00350321	7.84609
0.00700642	7.44974		0.00700642	12.3519
0.0271499	15.4036		0.0271499	17.0152
0.00525481	26.1639		0.00525481	20.8534
0.017516	22.4459		0.017516	3.76104
0.00875802	27.3828		0.00875802	12.165
0.00350321	30.6542		0.00350321	13.0153
0.0140128	29.8182		0.0140128	13.6896
0.00700642	1.79574		0.00700642	12.6534
0.00613061	8.52712		0.00613061	13.3792
0.00437901	9.4061		0.00437901	11.8837
0.00262741	8.57568		0.00262741	23.0284
0.00700642	8.00392		0.00700642	7.74742
0.0166402	11.6759		0.0166402	28.9976
0.0017516	0.603302		0.0017516	8.23813
0.0105096	0.627144		0.0105096	16.3621
0.0183918	0.91819		0.0183918	10.9182
0.00525481	4.55762		0.00525481	10.5234
0.017516	38.1753		0.017516	34.2088
0.0315289	40.044		0.0315289	11.4033
0.00613061	31.754		0.00613061	23.5863
0.0297773	8.4888		0.0297773	7.22266
0.0253983	2.09346		0.0253983	17.251
0.0140128	5.69546		0.0140128	24.2194
0.00963382	5.3349		0.00963382	19.9625
0.0183918	7.03316		0.0183918	8.22444
0.013137	17.4575		0.013137	8.35245
0.00613061	15.2362		0.00613061	8.72444
0.00788222	15.3386		0.00788222	12.3591
0.00788222	9.56822		0.00788222	12.9726
0.00262741	5.302		0.00262741	13.1355
0.0105096	4.26322		0.0105096	10.3905
0.0113854	3.15825		0.0113854	6.15092
0.170781	736.491		0.170781	327.667
0.197055	1641.96		0.197055	234.589
0.353824	1890.29		0.353824	445.177
0.0893318	249.31		0.0893318	91.4274
0.0674368	276.742		0.0674368	302.335
0.156769	302.679		0.156769	257.459
0.113854	59.3455		0.113854	332.427
0.142756	256.939		0.142756	311.073
0.146259	237.895		0.146259	338.591
0.153265	79.1426		0.153265	165.55
0.11473	92.1311		0.11473	578.917
0.23997	951.524		0.23997	326.695
0.238218	1543.03		0.238218	1318.87
0.156769	795.508		0.156769	630.332
0.17516	448.541		0.17516	384.434
0.0621819	688.727		0.0621819	501.947
0.119985	918.999		0.119985	324.797
0.134874	949.978		0.134874	436.76
0.316165	360.205		0.316165	328.336
0.097214	222.616		0.097214	175.233
0.15852	205.815		0.15852	148.834
0.0735674	193.61		0.0735674	312.072
0.0980898	328.475		0.0980898	152.151
[truncated: 220,458+ more rows]

## Sheet: Supp Fig 6c
	negative charge	mean SIS score
	2.44	-0.982001
	2.46843	0.355659
	2.4165	-2.52259
	2.44485	-2.67106
	2.40216	-1.8731
	2.44974	-0.746964
	2.38462	0.170372
	2.44301	-1.23697
	2.48519	-1.34324
	2.39513	-0.205717

## Sheet: Supp Fig 7c
	Cluster	Structure score
	1	2.26843
	2	2.22911
	3	2.60815
	4	2.992
	5	2.83541
	6	2.77843
	7	2.48443
	8	2.49637
	9	2.52593
	10	2.67463

## Sheet: Supp Fig 9g
	structure score	SIS score
	25.0442	-0.773067
	23.1727	0.246098
	26.074	-2.30188
	24.4063	-0.393174
	24.6532	-1.69978
	25.96	-1.1579
	25.5134	-1.42022
	23.7526	-0.0774087
	23.7526	-0.0774087

[truncated: 10 more sheets: Supp Fig 9h, Supp Fig 9i, Supp Fig 10g, Supp Fig 10h, Supp Fig 10i, Supp Table1, Supp Table2, Supp Table3, Supp Table4, Supp Table5]
